# Supplementary material for: NAMPT-derived NAD+ fuels PARP1 to promote skin inflammation through parthanatos cell death
Source: PLoS Biol. 2021 Nov 8;19(11):e3001455. doi: 10.1371/journal.pbio.3001455 (PMC8601609; doi:10.1371/journal.pbio.3001455)
Supplement: S1 Data — (XLSX) [file pbio.3001455.s011.xlsx]

## Sheet: Figure 1
Fig. 1B					Fig. 1D				Fig. 1F						Fig. 1H					Fig. 1I					Fig. 1K					Fig. 1L
DMSO	0.25 mM	0.5 mM	1 mM		DMSO	0.25 mM	0.5 mM		DMSO	0.1 mM	1 mM	0.1 mM	1 mM		DMSO	1 µM	10 µM	100 µM		DMSO	NAD+ 1 mM	NAD+ 1 mM + FK-866 10 μM	FK-866 10 μM		DMSO	1 µM	10 µM	100 µM		DMSO	1 µM	10 µM	100 µM
	NAD+					NAD+				NAM		NMN				FK-866				0.836068	0.799469	0.34565	1.16301			FK-866					FK-866
0	0	33.3333	13.0435		0.9	0.88	1.22		1.26505	0.97705	1.38094	1.33547	1.27326		0.685633	0.748078	1.36747	4.11029		0.558937	0.903978	2.2085	2.05621		6.66667	15.1515	13.1579	37.5		1.08195	0.473699	0.425654	0.421201
17.2414	5.12821	9.67742	7.69231		0.9	0.85	1.29		1.11631	1.20789	1.2641	1.53726	1.28179		0.596689	1.7681	1.7661	4.13908		1.06155	1.04834	1.59731	4.43083		12.5	37.5	16.2791	9.52381		0.975604	0.413508	0.463577	0.463577
13.6364	3.84615	19.0476	16.2791		1.18	1.26	1.77		1.02979	1.35694	1.55305	0.816629	0.998523		3.61506	0.948468	0.934196	3.92305		0.714887	0.957858	3.07975	2.15503		27.7778	2.66667	0	40		1.14133	0.495697	0.430648	0.426734
0	24.2857	26.4706	47.6191		0.62	1.55	1.01		0.911682	1.44	1.47094	1.00894	1.08726		0.721629	1.36479	1.07682	4.01988		1.25431	1.04102	1.00747	2.55334		7.69231	0	0	41.0256		1.0497	0.467491	0.453051	0.414048
4.7619	8.57143	21.4286	8		0.58	1.47	0.93		0.86684	1.20347	1.67684	0.913576	1.20726		0.312129	1.46781	1.09869	4.14029		0.722613	0.928986	1.37386	0.84725		22.2222	0	8.82353	7.14286		0.951987	0.350213	0.414048	0.449002
0	2.32558	10.2564	33.3333		0.66	1.22	1.5		0.769893	1.29947	1.07463	1.27452	1.11979		1.90595	1.11325	1.32421	3.68296		0.853553	0.785237	0.515629	1.09917		10.3448	12.1951	7.31707	20		0.991799	0.595835	0.440635	0.447652
4.54545	5.88235	37.5	26.4706		0.37	1.22	0.91		1.06358	1.51515	1.55936	1.47694	1.03484		0.805701	1.46605	0.677206	2.46849		0.614851	0.85335	1.85696	0.553041		17.3913	0	0	26.3158		1.09909	0.37761	0.447922	0.394749
7.40741	0	11.7647	17.6471		0.9	1.84	0.61		1.00831	1.27863	1.29694	1.46021	1.06421		0.92124	1.58685	1.52329	3.9023		0.803536	1.10567	1.18457	3.42194		8.57143	18.4211	5.88235	40.625		0.978303	0.567764	0.388271	0.444143
19.0476	12.9032	17.2414	21.0526		1.47	1.4	1.37		1.17189	1.40494	1.63989	1.12452	0.943892		1.31949	1.05168	0.368486	4.04916		0.836068	0.887915	1.33543	4.60955		5.76923	11.1111	22.7273	13.6364		1.13796	0.591517	0.435236	0.36128
10	5.66038	27.7778	26.4706		1.17	0.94	0.96		1.29284	1.08031	1.164	1.09831	1.30231		1.25237	1.01262	1.6683	3.32768		0.945456	0.656126	0.756161	1.84374		5.26316	7.69231	0	22.6415		0.808123	0.452241	0.364519	0.436856
12.9032	3.7037	2.43902	27.2727		0.64	1.59	1.15		0.918313	1.11505	1.41758	1.41631	1.392		1.04896	1.19518	1.91598	1.46045		0.945456	0.336094	1.17521	4.42982		34.7826	3.0303	4.34783	15.7895		0.954821	0.390835	0.28233	0.240628
6.66667	2.17391	11.7647	7.89474		1.01	1.53	0.82		1.36515	1.28431	1.33957	1.25621	0.971366		0.928984	1.25563	1.38388	3.82286		1.37976	1.00828	0.993237	3.06775		5.71429	22.2222	8	14.2857		1.25024	0.37518	0.414588	0.492053
13.7931	7.40741	19.4444	10.2564		1.11	1.14	1.1		1.02789	1.34715	1.87673	0.910418	1.42579		0.845545	0.641892	1.20327	3.1701		0.693944	1.05057	1.2417	10.5		3.22581	17.2414	7.14286	38.4615		1.03377	0.4544	0.247241	0.373966
3.44828	6.66667	9.09091	29.1667		1.07	0.82	0.84		0.955892	1.3181	1.45579	1.566	1.09736		0.879301	1.25992	1.61208	3.77113		0.843997	0.749248	1.17887	2.5385		2.43902	6.66667	17.8571	50		0.879515	0.433077	0.490974	0.307162
5.31915	17.0732	18.3673	26.3158		1.35	1.44	0.84		1.00831	1.81452	1.35442	1.35347	0.988102		0.532003	0.580615	1.43756	4.0305		0.653279	0.793573	0.880392	2.28963		6.66667	8.69565	8	25.641		0.742264	0.573432	0.366273	0.585443
5.26316	22.5	16.6667	36.1111		1.05	1.57	1.17		1.11221	1.03926	1.95442	1.22684	1.33326		0.834342	0.573114	1.26849	3.81414		1.00625	0.693538	1.05749	2.8382		4	0	7.40741	18.6046		0.936872	0.40649	0.294206	0.340092
20	21.2121	8.33333	15.7895		1.34	1.33	0.84		0.935682	1.34431	1.63642	1.24231	1.27768		0.801853	0.833319	1.38515	4.06587		1.06196	0.480861	1.21933	3.94082		3.57143	0	0	19.3548		1.04065	0.462633	0.587738	0.573972
10	3.84615	4.7619	10		0.8	1.12	1.43		0.920524	1.23347	1.65094	1.11347	0.976418		1.05232	0.6246	1.11544	4.14029		0.912111	0.854773	0.902351	3.49737		10.2564	15	16.6667	22.2222		0.866829	0.518505	0.339282	0.370052
17.6471	1.69492	13.0435	13.0435		1.03	1.79	0.77		1.44884	1.72799	1.26505	1.14852	1.19905		1.25349	1.52061	1.33542	4.06265		1.03899	0.993847	3.17104	4.78218		6.12245	4.7619	0	42.8571		0.890986	0.558587	0.576266	0.336988
5.26316	3.125	23.3333	21.0526		0.81	1.17	0.98		1.01368	1.60736	1.36136	0.887366	1.20189		1.00005	0.597371	1.63702	4.1269		0.993237	0.92492	0.885679	1.69043		13.3333	22.2222	0	23.0769		1.06292	0.56547	0.381793	0.346165
9.09091	0	34.2105	33.3333		1.12	1.37	1.3		0.755998	1.04621	1.42389	1.37368	0.950524		1.09552	1.40005	0.46722	4.0852		0.512376	0.980834	0.597975	0.730949		0	17.1429	5.66038	48.1482		1.32879	0.453456	0.341981	0.3463
8.69565	1.96078	28.5714	25		0.77	1.14	0.82		1.03926	1.17663	1.572	0.728208	1.43494		1.21622	0.429129	0.609062	4.13528		0.978394	0.78666	0.670359	1.41046		2.63158	13.5135	6.12245	34.4828		1.01704	0.556428	0.366543	0.378015
0	5.08475	0	12.5		1.37	0.94	0.86		1.03421	1.12326	1.578	0.877576	1.13273		1.54175	1.18247	0.516124	4.13542		1.34519	0.908247	0.744368	3.00411		0	3.84615	0	28.5714		0.966427	0.498936	0.351023	0.468436
0	4.65116	10.3448	4.7619		0.96	1.53	1.26		0.702945	1.04305	1.46494	1.40558	1.326		1.1248	1.1905	1.1831	4.09728		1.17948	0.891575	1.23255	2.74406		0	16.6667	0	19.4444		0.954956	0.556158	0.379364	0.399203
4.54545	9.09091	8.57143	26.2295		1.23	1.45	1.4		0.689051	0.993471	1.36926	1.49052	1.0601		0.828254	1.11048	1.27882	4.05106		0.869616	0.965585	1.43282	2.48746		0	0	4.34783	33.3333		0.875601	0.292992	0.470055	0.335368
9.09091	14.0845	10	20		1.28	1.26	0.9		0.868103	1.68599	1.59821	1.24421	0.976418		0.627084	0.680177	0.979204	2.22295		0.290956	1.11238	1.00137	3.11187		4.16667	21.7391	3.57143	25		1.14943	0.373966	0.413103	0.332534
8.33333	20.4082	3.27869	12.5		0.89	0.97	1.01		0.855787	1.00105	1.75294	1.17979	0.875682		0.762399	0.736875	0.311009	4.03191		0.713463	0.937933	1.58796	4.759		0	11.1111	2.94118	40		0.723639	0.413778	0.331724	0.47154
26.087	9.09091	3.57143	20.5882		1.15	1.14	1.52		0.832419	0.921787	1.17	1.03516	1.43084		1.16381	0.826938	0.561034	4.11701		1.12621	0.735626	0.881815	4.19477		3.63636	18.1818	9.09091	51.4286		0.9559	0.483956	0.347109	0.451161
9.7561	0	12.5	25		1.19	1.34	0.9		0.821366	1.74884	1.70999	1.11284	1.97999		0.371019	0.608477	0.383976	4.08637		0.813092	0.98795	0.571543	1.84293		0	3.0303	11.1111	16.6667		1.06576	0.603258	0.482606	0.501095
6.45161	6.25	9.52381	3.84615		0.83	0.98	1.26		1.12358	1.69199	1.51515	1.16558	1.13968		1.23941	0.767659	1.44608	2.7834		0.453412	1.03634	1.01215	5.99297		16.6667	50	11.4286	29.2683		0.827961	0.447652	0.451161	0.425924
19.3548	3.22581	16.6667	24		1.02	0.93	0.92		1.08979	1.27073	1.35126	1.25368	0.878208		0.769559	0.307648	1.10692	4.10517		5.38889	1.22686	1.46393	6.19934		10	20.4545	11.1111	47.3684		0.887207	0.479367	0.467356	0.370052
6.25	4	2.5	18.1818		1.32	1.3	0.68		0.924945	1.37147	1.54136	1.05158	1.24515		0.650757	0.98125	1.44579			0.419457	1.49138	0.949726	2.33294		1.88679	10	0	13.7255		0.964673	0.429298	0.400282	0.401362
5.12821	13.6364	6.06061	16.6667		1.25	1.22	1.06		1.00516	1.53442	1.36579	0.861471	1.12452		0.622798	1.3641	0.709598			1.34316	1.36451	0.737049	1.26833		6.25	9.09091	2.32558	42.8571		0.991394	0.456694	0.366408	0.458314
2.27273	18.1818	7.35294	41.6667		1.14	1.97	0.82		1.04684	1.32884	1.76526	1.00579	0.994102		0.452656	0.923334				0.685201	0.942203	0.946879	2.30407		3.38983	0	0	30.5556		1.13661	0.566819	0.396504	0.654946
1.88679	9.375	4.28571	11.7647		0.88	0.84	1.14		1.01526	0.781577	1.73999	1.40052	1.08221		0.953534					1.09327	1.16911	1.1805	2.09993		3.84615	0		20		1.13404	0.39367	0.457774	0.444818
7.5	7.40741	5.35714	3.125		0.93	0.99	1.69		1.05031	1.24894	0.901405	1.65157	0.961576		1.26771					0.940779	0.783813	1.17298	1.7189		2.27273	0		23.4043		1.05442	0.513241	0.657106	0.36128
14.8936	14.2857	12.5	32		0.9	1.08	1.59		0.942313	1.78294	1.28676	1.20031	0.929366							1.11625	0.916232	0.900318	4.11029		8.51064	0		13.7931		0.739294	0.523633	0.43807	0.434831
3.84615	9.52381	4.34783	10.3448		0.82	0.67	1.23		1.07961	1.52684	0.92186	1.27642	1.026							0.685633	1.2013	1.36105	4.13908		0	8.10811		7.69231		0.955361	0.553324	0.376395	0.4073
10	2.27273	5.88235	6.06061		1	1.18	0.93		1.06193	1.06522	0.977332	1.15389	1.44379							0.596689	0.401041	0.860372	3.92305		2.22222	33.3333		18.9189		1.08114	0.528627	0.45386	0.336448
1.88679	0	5.26316	6.89655		0.91	1.08	1.77		1.15467	1.08827	1.24827	1.12768	0.962524							3.61506	0.673057	0.742579	4.01988		23.5294	30.4348		15.7895		1.09653	0.386922	0.40784	0.553864
6.25	3.84615	23.0769	32		0.82	0.86	1.65		0.805371	1.025	1.09937	1.24294	0.962839							0.721629	1.827	0.700987	4.14029		5.88235	8.62069		70.6897		0.976414	0.401767	0.331859
3.38983	8.69565	6	9.67742		1.34	1.39	1.83		1.00091	0.934515	0.749727	0.805371	0.826173							0.312129	1.23439	0.723149	3.68296		10	2.43902		15.7895		1.05887	0.508788	0.547386
3.84615	17.8571	11.5385	15		0.89	0.92	1.66		0.822359	0.937982	0.989466	0.969011	0.848535							1.90595	0.896195	0.551014	2.46849		0	16.6667		20.5882		1.18384
2.27273	20	14.2857	8		0.68	1.4	1.82		1.24429	1.11254	1.31033	0.837094	1.05152							0.805701	1.06651	0.747133	3.9023		13.6364	21.4286		3.33333
8.51064	8.33333	10.8108	18.1818		0.8	1.08	1.36		1.16368	0.902619	1.11098	0.629424	0.833627							0.92124	1.06256	3.90203	4.04916		7.69231	3.33333		10.5263
0	16.6667	16.6667	20.5128		0.99	1.42	1.49		0.972131	0.996573	0.486066	0.864482	1.0172							1.31949	0.849746	0.868568	3.32768		4.54545	6.97674		18.75
2.22222	18.75	4	7.40741		1.04	1.02	1.49		1.04927	1.11133	1.15605	0.78769	0.885111							1.25237	0.616589	0.880105	1.46045		15.2542	0		11.6279
23.5294	32.2581	0	27.5862		1.09	1.01	1.56		1.00611	0.979932	0.951503	0.697202	0.891351							1.04896	0.636323	3.20985	3.82286		6.06061	0		57.1429
5.88235	0	14.2857	33.3333		1.2	1.03	1.49		0.980972	1.02205	1.22418	0.949076	0.936248							0.928984	1.31727	0.262301	3.1701		16.6667	5		20.4545
10	32.2581	4.7619	21.7391		1.01	1.18	0.94		0.946302	1.06643	1.03714	0.866043	0.823919							0.845545	1.25838	0.519745	3.77113		5.55556	0		12.5
0	10.5263	1.63934	34.375		1.13	1.62	1.67		0.845588	1.19072	0.95341	0.633931	0.692522							0.879301	0.635108	1.05133	4.0305		4.6875	0		18.75
13.6364	24	10	20.8333		1.13	1.18	1.6		1.03159	1.08931	1.12658	0.804158	0.961904							0.532003	0.456902	2.02676	3.81414		9.61538	0		16.6667
7.69231	22.5806	4	3.7037		1.26	1.43	1.47		1.10526	1.13577	1.01425	0.748513	0.650052							0.834342		1.66215	4.06587		13.3333	0		16.4179
4.54545	20	10	44.8276		0.83	0.96	1.22		0.863096	1.05846	1.06643	0.925327	1.07926							0.801853		0.916535	4.14029		1.78571	9.67742		24
15.2542	50	9.25926	0		1.21	0.92	1.62		0.822359	1.1356	1.18292	0.893085	0.789597							1.05232		0.517316	4.06265		13.5135	10		22.2222
6.06061	58.3333	6.81818	40.7407		1.11	0.88	1.43		0.988252	1.08411	1.01287	0.989813	1.09001							1.25349		0.863407	4.1269		5.26316	0		0
2.7027	26.8293	7.27273	22.7273		1.17	1.45	1.13		1.04806	1.15501	1.03228	0.811958	0.75094							1.00005		0.503047	4.0852		23.0769	29.0323		20
28	23.5294	9.09091	8.69565		0.87	1.77	1.56		1.12312	1.08134	1.10665	0.994666	0.780409							1.09552		0.507905	4.13528		1.40845	27.2727		48.8889
22.5	35.2941	2.38095	0		1.04	1.23	1.25		0.825306	0.969704	1.20771	0.902099	0.903659							1.21622		0.51853	4.13542		4.25532	2.43902		33.3333
3.44828		8.4507	52.9412		0.92	1.12	0.95		1.02119	0.987559	1.18916	0.861016	0.852868							1.54175		0.807851	4.09728		19.2308	22.7273		4.16667
13.1579		3.84615	33.3333		0.67	1.31	1.65		0.956357	0.770702	1.05551	0.768795	0.78977							1.1248		0.885569	4.05106		3.63636	0		26.087
25.5814		8.69565	27.2727		1.06	1.16	1.43		0.684895	0.909033	1.05118	0.970918	0.928968							0.828254		3.16158	2.22295		2.08333			12.5
0		2.77778	4.7619		1.22	1.09	1.44		1.03852	0.972304	1.26058	0.844374	0.694776							0.627084		2.08141	4.03191		6.45161			11.9048
9.09091		23.0769	7.5		0.93	1.1	1.51		0.945262	1.00177	1.35384	0.986519	0.993626							0.762399		1.06013	4.11701		7.40741			23.5294
0			15.2174		1.04	0.96	1.06		1.18275	0.995186	0.87887	1.12381	0.997093							1.16381		0.886784	4.08637		0			15.2542
11.6279			13.9535		0.95	1.07	1.43		1.02327	0.986866	1.012	0.948036	0.818372							0.371019			2.7834		6.66667			37.5
21.7391					0.78	0.7	1.63		0.979412	1.10908	1.03107	0.895512	0.96017							1.23941			4.10517		0
16.6667					1.01	1.16	1.87		0.79757	0.992066	1.03488	0.859455	1.08013							0.769559			7.96921		0
0					1.15	1.32	1.72		0.949076	0.909206	1.19055	0.892738	0.828253							0.650757			8.72454		6.52174
11.7647					1.27	1.31	1.7		1.21447	0.902619	1.09261	1.03384	0.839174							0.622798			7.21145		7.08047
13.7931					1.03	1.24	1.56		1.07683	1.14548	1.56555	1.0803	0.915273							0.452656			12.6014
27.7778					0.88	0.83	1.06		0.913713	0.987732	1.4101	1.00871	1.05638							0.953534			3.04348
3.84615					0.74		1.32		0.893605	1.09659	1.05658	0.931741	0.909379							1.26771			0.731346
0					0.87				1.1115	0.912153	1.18789	0.987039	1.08706							1.1078			3.65977
					0.84				1.13577	0.816465	1.27791	0.915793	0.866389							1.17914			5.37869
					1.1				1.1356	1.02188	1.32622	1.06193	0.797744							0.858246			2.17916
					1.15				0.927475	1.11806	1.07327	1.02587	0.847148							1.05497			2.73868
					0.89				0.789583	1.16198	1.54755	0.508601	0.862576							0.713434			3.7721
									1.08425	1.58663	1.27352	0.70395	0.851135							0.67245			4.39688
									0.918252	1.27835	1.79654	1.03067	0.995981							0.954484			2.19677
									1.34378	1.14705	1.74428	1.01399	0.956019							0.903785			2.32731
									1.34949	0.898491	1.07107	0.924401	0.979733							0.843371			0.710702
									0.935818	1.06932	0.885756	1.0983	1.05702							1.84127			4.97886
									0.77553	1.29284	1.29767	1.16066	0.881803							1.06894			1.3276
									1.08864	1.18086	1.32534	0.891025	0.738203							0.682468			2.04376
									0.836132	1.14793	1.43908	0.947236	0.874777							0.763527			1.61661
									0.987637	1.16944	1.0882	1.02013	1.26386							1.11387
									1.53174	1.13783	1.32051	1.06976	1.51329							1.05436
									0.804075	1.34642	1.41449	0.807588	1.25815							1.08321
									1.17867	1.02496	1.33632	0.999933	1.01574							1.58109
									0.644226	1.30558	0.992029	1.06405	0.885317							0.985754
									0.87346	0.901126	1.10796	0.899808	0.932744							0.629947
									1.30294	1.11587	1.34686	1.04912	1.27528							1.13633
									1.01442	1.13563	1.42898	1.08864	0.993785							0.989397
									0.826471	1.29109	1.11455	0.855016	1.15671							0.516405
									1.12729	1.1835	1.03199	0.951627	1.00432							1.1676
									1.21995	0.992029	1.18525	1.16417	0.985881							1.08897
									0.927035	1.29943	1.41493	0.953384	0.889708							0.588052
									0.790022	0.985442	1.78469	0.899808	0.837889							1.45328
									0.96085	1.4158	1.26957	1.12158	1.23224							0.967842
									1.11499	1.7254	1.25771	0.920887	0.96041
									0.737764	1.05834	1.07371	0.980172	1.50846
									0.977537	1.09611	1.00564	1.11279	1.0298
									0.80144	1.15495	1.1207	0.845354	0.95031
									1.54667	1.23488	1.35871	0.985881	0.898491
									0.905078	1.27616		0.849307	1.41712
									0.736886	1.5436		0.886634	1.25903
									0.885756	1.22873		0.908591	0.999055
									1.05614	0.804953		0.772017	0.848868
										1.14353		0.869507	1.00872
										1.09215		0.873899	0.984124
										1.04341		0.768943	0.961728
										1.05219			1.04297
										1.07722			1.03594
										1.03111			1.05746
													0.871703
													1.12202
													1.12289
													1.39165
													1.23092

## Sheet: Figure 2
Fig. 2A						Fig. 2C						Fig. 2E				Fig. 2G						Fig. 2I				Fig. 2K							Fig. 2 L
spint1a +/+	-	10 µM	50 µM	100 µM		spint1a +/+	-	10 µM	50 µM	100 µM		spint1a +/+	-	FK-866 10 µM		spint1a +/+	-	NAD+ 1 mM		-		spint1a +/+	-	FK-866 10 µM		DMSO	FK-866 10 μM	NAD+ 1 mM	DMSO	FK-866 10 μM	NAD+ 1 mM		DMSO	NAD+ 750 μM	FK-866 10 μM	Olaparib 100 μM
		FK-866						FK-866					spint1a -/-						FK-866 10 µM				spint1a -/-			spint1a +/+			spint1a -/-				70.2792	135.741	10.4499	69.6482
	spint1a -/-						spint1a -/-					3	17	9			spint1a -/-					1.91214	2.49425	2.32124		0.0673617	0.0392766	0.104809	0.0788511	0.0626809	0.107362		76.7554	128.489	13.5504	72.9487
1.33188	1.32964	0.65975	0.50626	0.398266		33.3333	30	44.2308	25	47.8261		1	9	7		3.125	35	59.6774	65.5172	33.3333		2.20083	3.20333	4.85409		0.0724681	0.045234	0.0920426	0.0835319	0.0631064	0.107787		72.4379	149.129	15.9619	70.156
0.963595	1.17108	0.756855	0.500145	0.446893		2.35294	52.6316	24.2424	45.4545	36		4	13	6		4.7619	43.3333	66.6667	45.6522	39.2157		2.8617	4.76975	8.07383
0.770876	1.14229	0.88797	0.476726	0.451816		17.5439	60.8696	22.4138	22.8571	37.3134		2	15	7		0	54.902	50	42.4242	34.4828		1.8059	4.28128	5.40448
0.751336	1.63498	0.916907	0.548921	0.706289		11.7647	51.5151	40.5405	46.3415	64		2	10	4		0	36.7647	44.4444	28	36.2069		1.5819	5.69651	2.3724
1.01297	1.35008	0.638867	0.508945	0.521773		15.3846	51.7241	36.3636	25	55.1282		3	15	7		3.57143	41.8182	42.8571	50	35.4839		4.11015	11.1547	2.23375
0.996262	1.39826	0.667655	0.589195	0.554142		9.67742	24.6377	25	29.0323	51.1111		2	10	4		4.87805	55	51.1364	46.6667	34.6154		2.45198	7.17267	9.1454
0.903632	1.34396	0.472848	0.640955	0.459274		12.1951	51.1111	37.5	48	49.1228		2	15	5		6	25.3968	70.6897	26.9231	50		1.42687	10.7781	3.86388
1.38364	1.43286	0.75238	0.591433	0.455247		7.69231	56.7568	45.4545	41.6667	26.3158		4	12	11		7.69231	48.1482	45.4545	50	8.88889		2.67603	7.31412	5.87295
1.48716	1.73745	0.866341	0.61694	0.381411		14.2857	50	51.6129	27.7778	20		3	12	3		3.125	40	44.4444	59.1837	54.054		1.57358	5.47727	3.30126
1.33173	1.17347	0.719117	0.586063	0.531022		6.89655	40.8163	32.2581	20	50		3	19	4		2.5	47.9592	58.2418	46.3415	26.7857		1.61593	8.16744	2.81423
0.830094	1.4624	0.813985	0.542955	0.645877		20.5882	32.1429	20	24.1379	52.1739		2	16	9		0	51.8868	52.0408	56.5217	44.4444		1.3879	20.1102	11.3954
1.0874	1.60649	1.02445	0.605902	0.577561		13.8889	47.2727	30.5556	26.3158	42.2222		2	15	6		1.5873	50	64.557	51.4286	44.1861		1.52422	11.0208	2.07576
1.29205	1.58844	0.831437	0.62395	0.538032		10	32.0755	38.0952	36.8421	55.2632		6	8	8		21.0526	40.3226	57.1429	57.1429	50		1.66186	6.03926	1.6765
0.764313	1.70389	1.06786	0.517895	0.446446		3.44828	51.0204	18.75	31.25	39.4737		2	13	8		25	45.6522	48.2143	18.5185	24.2424		2.49587	14.7598	4.7762
1.16213	1.53862	0.804736	0.606647	0.468373		10.2564	51.2195	37.5	33.3333	59.1549		3	18	3		6.66667	45.6522	61.7978	40.625	23.6842		2.63182	3.69439	2.69123
1.11708	1.40721	0.8113	0.599935	0.462257		5.88235	35.7143	50	24	34.0425		2	23	6		6.97674	45.5882	58.4746	51.5151	36.3636		1.37423	7.7874	9.90607
1.05787	1.42242	0.557274	0.496565	0.668252		16.6667	46	36.3636	39.1304	33.9286		2	18	5		6.06061	37.0968	63.0952	51.6129	22.7273		2.42637	5.05875	7.54805
0.891251	1.62484	0.672727	0.457932	0.481649		5.55556	53.8462	28.9474	45.4545	45.6522		3	12	3		6.66667	35.8025	52.6316	34.8837	53.9682		3.91071	6.22282	4.94294
0.891699	1.6408	0.793102	0.554739	0.486869		8.69565	28.5714	40.4762	33.3333	48.8372		1	6	7		4.25532	20.3008	57.6271	64	39.3443		2.52726	6.14373	7.09023
1.061	1.54056	0.512525	0.466285	0.450623		0	40.678	35.2941	40	51.1628		4	13	3		3.33333	42.8571	42.8571	66.6667	18.9189		1.95391	11.1275	1.37385
1.18451	1.51431	0.656915	0.489107	0.506559		6.66667	40.7407	28.125	23.3333	63.8298		1	12	11		4.49438	44.1176	40.678	46.4286	16.6667		1.66139	4.86415	6.12192
0.772965	1.5431	0.58666	0.46897	0.492687		30.4348	47.8261	41.3793	29.0323	47.5		2	20	2		11.7647	60.6061	55.5556	40.5405	40.4255		2.24356	6.51041	6.89449
0.76312	1.51759	0.73448	0.548175	0.602322		20	59.5238	44.4444	39.2857	33.3333		0	13	8		17.2414	63.1579	62.3377	35.7143	36.3636		2.29411	8.06591	6.18885
1.41616	1.3365	0.860673	0.777738	0.727917		1.26582	27.027	25	33.3333	54.054		1	10	2		26.6667	59.2105	43.1035	41.4634	16.6667		2.18022	5.7374	3.01642
0.790118	1.33844	0.842326	0.541612	0.562048		0	46.9388	35.2941	33.3333	35.7143		1	11	14		9.09091	50	48.7805	50	32.4324		1.93777	5.54801	7.33014
0.820399	1.48522	0.657512	0.736569	0.238363		4.54545	48.5714	35.4839	34.2857	51.6129		1	13	7		5.35714	39.2857	49.4737	58	42.3077		1.5919	7.73107	9.33567
0.643043	1.53027	0.613807	0.525353	0.293404		12.1212	46.1538	50.7692	44.4444	51.8518		0	13	6		9.09091	52.1739	70	34.7826	44.4444		2.26414	4.59986	5.51674
1.03758	1.72358	0.954944	0.558915	0.241645		20	38.0952	38.8889	30	52.9412		0	17	3		13.3333	33.3333	69.2308	44.4444	28.5714		1.50921	15.2507	12.6174
1.00029	1.63394	1.14408	0.494178	0.295493		6.12245	31.5789	26.8293	26.1905	37.5		1	11	4		0	42.2535	45	80.5556	22.2222		1.14398	6.75271	4.71954
0.815178	1.11261	0.651546	0.657214	0.336065			25	33.3333	45.1613	33.3333		0	18	3		0	45.7831	59.0909	51.4286	17.6471		3.10145	11.152	3.23345
1.08412	1.1417	0.681229	0.68287	0.28177			35.4167	21.4286	14	32.1429		0	11	4		11.6279	35.443	74.0741	63.6364	40.625		1.14732	7.87618	5.22427
1.1681	1.03147	0.703007	0.532662	0.272521			54.3478	33.3333	50	48.8372		0	11	6		0	48.2759	62.6667	48.4849	42.3077		1.56092	15.296	3.8511
0.82726	1.07069	0.554142	0.742834	0.269389			51.4286	34.375	36.3636	37.2093		0	13	4		0	47.3684	66.6667	48.2759	33.3333		1.81144	9.25371	3.89134
0.589195	0.889759	0.592477	0.4457	0.291913			33.3333	35.2941		57.1429		0	9	7		0	59.0909	55.1724	37.5	42.6471		2.15166	6.22558	3.90725
1.19048	0.930183	0.627978	0.565329	0.240899			37.5	29.4118		46.1538		2	24	8		7.14286	52.2388	45.4545	56.25	23.5294		2.7054	5.57686	4.65122
1.19877	0.913029	0.596952	0.518194	0.194658			54.5455	48.7805		42.1053		1	16	4		4.7619	63.8298	61.2903	68.75	80		2.11566	5.25089	9.60044
1.46485	0.994621	0.62753	0.629171	0.269986			33.3333	31.8182		33.3333		0	25	5		0	42.5532	60.6061	50	46.6667		2.67674	22.1519	5.73773
0.882444	0.541165	0.482096		0.440927			30.9524	28.9474		45.8333		1	18	8		3.7037	50	53.6585	33.3333	50		1.98912	5.2567	9.30633
0.677083	1.10336	0.498951		0.333529			48.4849	24.1379		52.5		0	19	8		10	31.0345	38.7097	38.0952	32.4324		1.51442	11.6636	8.48823
1.02239	0.435855	0.413183		0.211514			30.4348	43.1818		55		2	7	13		1.88679	68.0851	63.5294	30.7692	16.2162		2.16252	4.03829	4.74531
1.06434	0.885285	0.778931		0.244031			55.5556	29.4118		38.7755		0	6	7		6.25	39.3443	63.0435	45.4545	30		2.25639	10.2837	7.96421
0.906733	0.999842	0.664821		0.472997			43.75	22.807		50		2	14	18		3.38983	36.6667	58.3333	31.25	0		2.22803	3.33055	4.53065
0.950345	1.18376	0.570252		0.325325			30.1887	16.9231		58.8235		0	15	8		3.84615	38.4615	58.9744	34.4828	20		2.27109	3.56575	24.0142
0.769826	1.09546	0.633944		0.337557			50	28.2609		45.7143		3	11	9		2.27273	68	73.6842	64.7059	34.7826		1.69571	5.83996	10.1284
1.04281	0.944353	0.443015		0.281471			46.8085	44.4444		37.5		0	15	4		8.51064	46.8354	60	50	25		2.02868	10.2135	7.77758
1.03591	1.1763	0.583975		0.321			53.5714	21.0526		45.4545		0	16	7		0	47.9167	50	62.5	29.6296		2.7594	11.0194	12.8527
0.938476	0.493432	0.59367		0.385587			46.1538	65		44.4444		2	25	5		2.22222	56.8965	51.0204	40	22.5806		3.42793	7.04441	5.26145
0.860362	0.652142	0.548325		0.298923			42.3077	22.2222		54.5455		1	17	5		23.5294	50	47.8261	33.3333	70		2.44703	22.4383	3.59672
0.700821	1.29459	0.701217		0.290272			30.4348	36.3636		41.6667		0	16	1		5.88235	37.5	62.069	50	25.3968		4.40941	7.35816	8.8685
1.14411	0.954646	0.561003		0.365152			38.1818	35.8491		47.2222		2	12	5		10	69.4444	78.3784	58.0645	8.77193		2.45394	13.5373	6.06693
1.22499	0.733138	0.665418		0.285499			40.3846	57.6923		56.4103		4	15	2		0	29.4118	61.7021	28.5714	10.9375		4.03559	8.455	3.39257
1.5242	0.410348	0.570699		0.317867			43.2836	37.5		42.3077		1	14	4		13.6364	45.3333	62.5	37.037	27.1186		2.03987	4.589	7.89674
1.43256	0.872457	0.654678		0.302056			29.3103	25.9259		55.5556			23	7		7.69231	51.7241	56.25	53.3333	25		4.94134	5.153	2.621
0.796601	0.912731	0.707482		0.294896			54.5455	31.0345		53.5714			16	11		4.54545	57.7465	61.5385	48	42.8571		2.31948	5.473	8.767
0.960282	1.4087	0.540121		0.353666			44.7368	25		44.1861			22	3		15.2542	45.4545	62.5	70.8333	21.0526		2.81056	7.091	6.181
0.660522	0.718371	0.605902		0.257754			40	33.3333		55.8139			18	3		6.06061	69.8113	65.7895	31.5789	35		4.83178	6.852	5.271
0.691712	0.738955	0.721056		0.25313			38.7755	36.6667		53.125			23	5		16.6667	53.8462	62.963	40	25		2.83742	7.1315	5.58
1.40882	1.11022	0.502084		0.376787			39.2857	28		50			14	7		5.55556	50		11.1111	39.1304		1.86659	6.533	10.179
1.01907	1.12245	0.530723		0.284305			40	22.2222					12	7		4.6875	43.75		50	30		2.41027	5.5615	4.1
0.660798	1.13871	0.631856		0.358589			40	33.3333					15	5		9.61538	56.25		53.5714	48.718		2.44093	6.106	9.527
1.26446	1.00775	0.523265		0.471953			35	36.3636					18	12		13.3333	64			28		3.04789	9.8845	8.59
0.512574	0.99656	0.634093		0.277146			47.8261	48.3871					15	15		1.78571	73.0769			19.0476		2.54547	8.1055	7.632
0.735876	0.991638	0.656468		0.250893			41.5094	23.8095					27	7		13.5135	51.282			52.3809		2.45328	14.723	8.475
1.43366	1.95037	0.729707		0.301012			34.6154	33.3333					22	8		5.26316	45.4545			34.2105		1.99354	8.7755	6.041
1.5184	1.04364	0.761479		0.382902			44.4444	50					16	10		23.0769	53.8462			28.5714		3.6015	9.128	9.93
0.8438	1.12341	0.560407		0.308172			44.6429	36.5385					23	13		1.40845	35.9551			26.087		2.02	7.741	7.038
0.928539	0.90701	0.512227		0.469865			43.2432	20.9302					28	13		4.25532	51.9231			16		2.0395	8.8705	8.283
0.78694	1.89683	0.606647		0.341137									14	7		19.2308	58.5366			23.6842		3.571	7.8575	3.794
0.9923	1.79718	0.760166											15	8		3.63636	61.3636			21.0526		3.3565	10.406	3.579
1.12286	1.48086	0.897073											16	12		2.08333	46.875					3.3005	12.245	8.743
0.797981	1.07014	0.696404											22			6.45161	59.5238					2.392	5.7615	4.993
0.833312	1.29869	0.620222											13			7.40741	18.8889					3.498	10.064	7.78
	0.938752	0.792736														0	44.8718					3.3255	6.569	3.806
	1.94789	0.949793														6.66667						3.565	7.4365	3.784
	1.41765	0.801569														0							10.2675	8.809
	0.96249	1.2145														0							5.4495	5.279
	1.34616	0.919154														6.52174							8.9905	7.898
	2.51843	0.856221																						9.995
	1.04143	0.833312
	0.722903	0.78556
	1.38149	1.08201
	1.87447	0.962214
	0.879959	0.879407
	1.90428	0.771759
	0.987884	1.12534
	1.71879	1.21616
	0.836624	0.950621
	1.39005	0.946757
	1.7889	0.644788
	1.15074	0.897349
	1.44829	0.726215
	1.32546	0.8369
	0.682603	0.830275
	1.56864	1.11071
	0.886584	1.0188
	0.913358	1.00362
	2.01993	0.842696
	2.16402	0.994785
	1.47976	0.895141
	1.41324	0.83828
	1.15515	1.07124
	1.85763	1.17613
	2.14166	0.807641
	1.45602	0.929643
	0.844352	1.58271
	1.07732	1.10602
	1.66304	1.91339
		1.21616

## Sheet: Figure S1
Fig. S1A					Fig. S1D
spint1a +/+	-	GMX1778 100 μM	FK-866 10 μM		Std	nampta/b
	spint1a -/-				crRNA
13.0435	57.6471	37.3913	23.5294		spint1a -/-
4.54545	67.0732	34.6154	30.0971		50	45.7143
4.87805	45.1613	27.907	37.5758		57.9439	56.1798
8.33333	48.9796	32.3529	41.5385		52.7778	50.495
11.5385	44.2308	53.012	31.1475		53.6364	53.2609
15.625	58.8235	34.9057	23.2877		51.8868	54.7368
25	53.4884	20	30.3371		46.2366	38.4615
17.6471	59.6154	35.7143	27.027		42.6829	38.8889
30.9091	36.3636	39.604	36.3636		47.9592	52.1277
22.2222	51.1628	45.9459	33.3333		55.7823	51.6949
2.17391	53.0303	23.6842	31.0811		57.6	51.2821
5	52.1739	26.4368	27.7108		62.8099	50.8333
25.4545	45.2174	25.8065	31.8841		54.2553	58.871
7.89474	42.5806	18.1818	18.6047		54.8387	48.6486
23.5294	36.2832	23.5294	27.3973		52.381	48.8636
14	51.5464	40.2778	18.4211		54.9296	48.6486
12.5	51.8182	32.2034	32.8125		59.1549	48.5714
21.4286	53.6842	30.137	22.2222		52.907	48.1481
	50.5747	25.6757	23.4568		44.3299	46
	58.3333	39.7059	21.2766		55.3719	46.4286
	44.898	35.2273	24.1379		47.8571	58.8785
	50.5495	34.0909	22.449		48.1818	41.7582
	47.3684	32.3944	37.1795		57.8125	54.717
	56.4815	17.7778	23.75		42.5414	48.1818
	61.2903	42.6829	26.9231		52	54.6392
	57.8947	33.3333	39.0244		45.4545	55.0562
	44.086	52	38.2716		49.3827	43.5644
	48.3146	10.4167			46.4646	51.8519
	51.5789	20			55.5556	46.6667
	44.0994	31.1688			50	36.7647
	54.902	38.6364			65.1163	48.4536
	56.9231	23.3333			47.1429	57.6087
	38.8889				49.2958	53.6232
	42.6357				48.2759	42.623
	59				47.1698	41.6667
	38.1579				54.878	38.7097
	66.1538				51.4286	45.4545
	57.1429				48.2143	56.7308
	38.4615				39.6825	52.5424
					54.5455	48.75
					52.381	57.5342
					50	45.9184
					41.6667	48.3146
					60.5263	41.8919
					43.1034	46.5517
					42.8571	52.0548
					52.381	46.2687
					51.0417	28.7037
					56.7797	37.6147
					54.6667	50.5263
					47.1698	50.7177
					55.3191	48.8
					59.1549	55.1724
					50.7463	48.4536
					65.625	36.3636
					57.1429	51.5385
					49.2754	27.7778
					44.3038	43.9024
					39.4366	51.1111
					43.5897	38.6364
					51.9481	62.5
					59.1398	40
					53.5714	41.8919
					58.5714	51.8987
					54.321	40.4762
					33.8028	57.5
						40.2299
						54.1667
						43.662
						48.538
						34.7826
						45.9184
						65.7895
						45.4545
						35.9375
						42.8571
						54.3307
						47
						49.5798
						42.8571
						47.7778
						43.2432
						39.1892
						52.5641
						55.8442
						54.7619
						36.1446
						37.8788
						49.3827

## Sheet: Figure 3
Fig. 3A				Fig. 3C					Fig. 3E					Fig. 3G				Fig. 3J				Fig. 3L
spint1a +/+	-	NAC 100 µM		spint1a +/+	-	MT 100 μM	T 100 nM		spint1a +/+	-	MT 100 µM	T 100nM		spint1a +/+	-	Apocynin 250 μM		Std	nox1	nox5		Std	nox4
	spint1a -/-				spint1a -/-					spint1a -/-					spint1a -/-				crRNA			crRNA
11.1111	35.2332	25		3.88889	46.2898	44.4444	32.4455		1.3875	10.184	7.34	6.701		2.7027	34.6939	14.5833			spint1a -/-			spint1a -/-
9.85915	39.3939	42.4242		3.84615	43.2749	34.0625	30.0971		1.6905	4.3925	3.898	6.371		28	46.1538	35.1351		41.6667	44.2857	52.9412		47.7612	40.2597
14.2857	43.2258	32.7273		4.06504	41.1905	35.7143	40.9091		1.79	8.3505	7.429	8.562		22.5	50	36.9565		52	33.8028	44.4444		56.9444	47.3684
5.84416	50.5814	42.8571		5	51.3208	57.6812	31.6602		1.634	6.177	6.057	5.643		3.44828	41.6667	27.907		58.5714	43.2836	38.5542		62.069	47.6744
14.9254	34.8315	27.2727		12.0567	41.8972	36.0104	22.7273		1.516	7.1985	4.129	6.279		13.1579	38.8889	41.1765		58.1081	45.4545	62.5		46.1538	50
6.35838	45.9459	29.9213		7.25806	51.436	28.3186	26.5306		1.682	8.874	10.124	6.677		25.5814	38.3333	26.8293		62.0253	42.8571	52.0833		34.8837	40.7895
4.57143	40.3141	35.6098		0	44.898	36.3265	39.3651		1.618	5.9495	5.001	5.385		0	42.5532	40		57.2414	52.1277	53.5354		67.2727	36.9048
9.85915	31.0345	36.0656		8.08824	38.0846	25.8883	26.0563		1.6795	6.53	5.264	7.611		9.09091	30.8824	44.8276		57.4468	46.4789	52.9412		43.75	39.1892
18.5484	39.1931	19.5312		0	44.3946	38.125	22.1154		1.6895	5.721	4.396	5.426		0	39.6552	28.125		57.2816	36.6667	40.5941		57.8125	46.875
9.7561	48.9712	27.2222		12.069	43	35.8333	16.4634		1.6775	6.893	6.799	4.967		11.6279	48.1481	43.1034		69.6203	59.7222	55.2632		47.9452	51.087
6.92308	46.2366	31.4465		21.4953	37.3134	39.3075	21.6561		1.607	4.956	5.891	5.203		21.7391	44.8276	31.25		46.2687	53.5354	63.3094		54.902	31.7073
2.94118	36.5385	35.4167		6.33803	42.0213	27.7202	25.6131		1.763	5.708	5.289	5.289		16.6667	42.6471	24.5614		48.6842	52.381	47.2222		50	39.3443
5.26316	35.7143	32.8244		2.5641	47.6744	32.8467	36.8421		1.9315	7.072	5.97	5.009		0	29.7872	25.3731		58.9147	48.0519	41.6667		56.7568	39.0244
4.34783	21.5827	24.5399		9.85915	57.971	38.1119	21.3198		1.6015	7.2165	7.114	8.437		11.7647	43.6364	18.6047		70.7865	34.0426	57.1429		59.5745	39.3443
3.94737	42.2857	26.7176		2.52525	49.2891	35.7377	40		1.578	6.3235	7.821	3.856		13.7931	64.2857	40.9091		40.678	58.1395	37.931		65.5172	51.9685
6.0241	43.871	30.5882		7.8534	54.2522	35.7868	30.2857		1.5295	7.1355	5.013	5.383		27.7778	35	38		53.012	44.9275	64.0625		42.5532	23.1884
6.25	35.7616	33.7838		1.50376	35.6688	34.8837	27.451		1.7685	8.434	4.999	4.869		3.84615	48.0769	14.2857		48.4848	55.2239	48.8095		60.3774	39.759
10.9375	39.4366	31.5436		0	33.8028	29.9145	31.9885		1.5115	8.1705	4.519	4.044		0	33.3333	24		52.3077	45.2381	51.6129		56.9231	40
2.32558	43.609	24.031		11.1111	45.9854	41.4062	34.8315		1.553	5.573	7.177	6.093		2.17391	25.4902	32.5		45.3488	52.6316	52.0408		56.4103	54.386
6.79612	27.907	30.3867		9.85915	38.4181	33.0935	33.8462		1.6155	8.9905	5.373	7.135		14.2857	54.386	25.7576		35.1351	41.2698	40.7895		43.6364	48.5714
6.41026	47.5904	29.4118		14.2857	47.7922	35.3116	36.8932		1.5985	4.9725	7.458	5.216		16.6667	40.9091	36.1111		50.495	37.7358	40.5063		50	51.6484
3.10078	45.9677			5.84416	43.0712	39.8119	35.814		1.5855	6.7655	6.913	5.648		13.3333	40.2778	28.8462		58.8785	39.5604	53.6842		51.6129	47.8873
6.89655	44.2308			14.9254	43.75	23.9544	20		1.6245	6.0285	5.625	7.936		8.69565	46.9136	53.3333		47.8261	50.8475	46.281		50.7937	46.9697
9.09091	41.2903			6.35838	41.2429	42.4051	31.5353		1.5725	5.364	3.923	8.635		6.06061	38.7755	28.5714		48.75	37.037	45.7447		50.9091	49.1228
2.75862	37.8882			4.57143	35.0877	43.8776	27.1654		1.5765	4.1325	10.229	5.53		16	48.6111	51.3514		34.2857	47.6744	47.4576		54.386	46.9697
	40.8889			9.85915	41.7266	38.7387	24.5161		1.78	7.039	6.498	5.451		19.3548	43.4783	11.3208		41.8919	40.2299	33.8983		55.814	37.5
	37.6068			18.5484	46.8293	37.2263	44.0559		1.5695	5.86	4.391	2.828		0	47.9167	30.6122		51.4851	34.6667	43.6893		50	35.5932
	35.2518			9.7561	46.5201	52.381	36.6667		1.659	6.6925	6.109	5.199		5.26316	45	18.1818		57	45	50.9259		48.0519	51.8519
	37.3984			6.92308	44.358	40.9091	40		1.745	8.557	5.996	7.349		0	32.7273	30.3571		54.4118	46.1538	44.0678		41.7722	42.7273
				2.94118	49.6032	38.5542	40.6977		1.8925	2.085	6.025	5.744		6.66667	34.7826	41.0256		45.2632	50.8475	40		44.3038	43.5897
				5.26316	42.8144	38.2716	36.3636		1.63	4.858	4.818	6.24		5.12821	40	20.6349		60.6557	48	40.404		43.3333	47.561
				4.34783	37.3737	40.5941	31.8584		3.6015	4.8595	6.845	7.427		11.7647	47.7612	47.9167		54.1176	40.8602	14.6341		37.0968	48.2353
				3.94737	57.7236	32.7869	28.5714		2.02	7.116	4.036	5.298		11.9048	32.5	34.7826		54.7619	44.6281	43.4783		65.1163	43.4343
				6.0241	32.4468	31.3953	42.5806		2.0395	5.1455	8.472	5.077		12.9032	53.5714	60		46.3415	43.5294	51.0204		46.6667	52.1739
				6.25	41.8972	40.9639	33.3333		3.571	5.539	3.577	4.419		12.9032	48.3333	24		52.5	46.5347	45.977		48.2759	43.4211
				10.9375	42.1622	39.7727	34.1463		3.3565	6.4255	6.28	6.931		6.25	27.3973	34.6154		50.5882	46.7391	34.9515		66.129	53.6082
				2.32558	33.8798	39.726	52.1429		3.3005	6.576	5.471	6.438		29.1667	28.0702	20.8333		42.2222	47.4074	34.2857		56.8182	47.6923
				6.79612	43.609	36.4583	31.7308		2.392	6.3695	7.176	2.36		0	32.6087	19.5122		57.1429	49.3506	49.5575		49.0196	41.0526
				6.41026	44.5055	38.5542	45.9459		3.498	8.576	9.412	3.21		13.7931	52.8302	36.3636		52.3256	44	42.623		64.5161	45.7143
				3.10078	47.0085	35.9375	31.0606		3.3255	8.9235	6.327	5.316		12	49.0909	24.3902		53.75	36.5385	43.1034		48	32.8358
				6.89655	43.3645	48.9583	40.367		3.565	5.565	9.526	4.021		7.40741	45.9016	27.451		58.4906	42.4658	38.0952		63.7681	37.7358
				9.09091	38.3784	48.1013	33.8028			11.047	6.048	4.762		8.4507	41.1765	29.5082		64.2105	50.6329	40.8602		43.8596	36.6667
				2.75862	44.7802	31.3253	41.5094			7.209	7.016	4.73		6.66667	47.619	21.3483		49.2754	47.6744	39.6552		63.3333	40.5063
				0	45.4148	43.1818	46.6165			9.0465	9.503	4.863		19.4444	38.1818	41.3043		56	46.3768	37.3333		68.2353	46.9388
				18.5185	46.3158	45.7831	36.0465			6.055	9.779	2.83		3.7037	48.2759	38.4615		49.2754	44.7154	36.3636		64.7727	48.913
				0	30.3571	34.2593	45.1613			6.531	4.853	6.317		2.04082	45.8333	45		48.9796	54.4304	60		41.791	52.1277
				3.57143	47.561	56.0976	50			9.296	7.301	3.704		19.0476	53.4884	39.1304		54.2857	44.1176	53.9568		50.7246	40
				20	39.8551	47.0149	51.2658			6.0025	3.005	4.959		12.5	66.6667	28.3019		63.1579	44.6154	47.2		58.6667	47.619
				11.7647	37.8788	47.2603	43.9252			8.455	3.175	7.848		0	26.5823	29.2683		57.7778	46.3918	46.9136		64.4444	41.25
				4.34783	33.9623	25.7576	46.9565			4.589	5.486	5.153		0	26.4706	47.8261		55.0725	35.0649	48.3871		62.6866	50.5155
				31.8182	42.439	25.5814	45.1613			5.153	5.578	4.72		13.0435	42.8571	16.6667		52.5424	49.1525	48.1481		59.4595	40.5405
				19.3548	46.4115	35.1648	38.8235			5.473	7.372	4.7555		7.89474	35.0877	50		38.4615	33.3333	38.7097		56.8182	60.2564
				0	38.0952	37.6344	35.9649			7.091	5.2	4.7115		4.7619	26.6667	29.6296		55.4054	34.0426	52.809		65	39.759
				14.2857	53.4884	53.0612	36.8852			6.852	7.599	8.3595		27.2727	50	31.8182		54.0984	56.7568	33.3333		61.7647	46.9136
				13.3333	56.8965	33.3333	35.9551			7.1315	9.62	9.004		6.45161	58.8235	34		39.3939	66.1017	52.7273		50.9434	51.8072
				6.89655	50.495	44.7154	51.5464			6.533	6.047	7.269		4.54545	47.3684	40.7407		49.2308	48.5714	39.3258		46.6667	39.2857
				21.0526	35.8025	40.9524	32.9545			5.5615	3.954	7.4975		5.12821	41.5094	30.2326		50	35.2941	43.4783		56.4103	50
				11.1111	42.6087		30.1075			6.106	6.569	4.4885		4.34783	50	28.3784		58.8785	29	33.6957		54.4118	38.4615
				5.55556	47.1698		43.2203			9.8845	6.946	5.979		14.2857	39.2157	22.2222		53.1646	50.6494	35.0649		60.7595	50.7692
				7.89474	36.0902					8.1055	8.755	14.88		4.16667	37.7358	21.6667		43.2432	52.6316	44.8276		56.6265	48.0392
				8.33333	42.3423					14.723	4.412	12.298			32.2581	25.6757		52.8571	58.0247	46.6667		52.7027	51.1905
				15.7895	62.1359					8.7755	3.975	6.6395			33.6842	25.8065		40	43.0769	42.6829		54.9296	51
				22.7273	47.1545					9.128	4.213	6.539			43.3962	48		48.7179	42.8571	43.6782		62.6667	45.4545
				9.30233	40.6593					7.741	7.356	10.0725			32.4324	30		28.0702	43.5484	43.8202		55.6962	47.619
				3.7037	51.8182					8.8705	4.021	8.358			27.5	20		43.4211	48.8372	42.3529		47.2222	43.3962
				10.2564	51.8987					7.8575	9.713	3.9355			43.299	16.6667		56	61.6279	42.029		46.2687	51.9608
				8.21918	42					10.406	7.283	5.9075			51.5152	26.3158		53.9683	51.8519	41.9048		41.0714	55.4054
				7.69231	46.9697					12.245	4.273	7.3855			41.0714	43.75		52.381	46.4286	37.0968		52.2727	48.2143
				15.625	50.6849					5.7615	5.589	9.4165			21.0526	23.2558		45.1613	50	44.7917		48.2143	46.5753
				31.4286	45.2703					10.064	7.031	6.2925			38.7097	36.1702		60.3175	52.9412	38.4615		55.102
				0	52.1008					6.569	5.553	3.028			48.8095	27.2727		52.6882	43.4211	40.6977		52.439
				0	32.5843					7.4365	5.601	2.231			34.4828	22.449		47.619	40.7407	40.2597		54.6512
				20	37.6471					10.2675	7.16	3.663			48.7179	14.7059		43.1818	55.3846	41.7722
				26.3158	52.3364					5.4495	4.975	3.526			41.9355	45.4545		55.7692	52.2388	41.5385
				15.625	56.8627					8.9905	8.404	4.892			39.4366	27.5862		51.3514	56.6667	34.4828
				8.51064	34.4444					8.081		7.524			44.6809	15.2542		49.4253	60	29.1139
				7.89474	42.2222					9.237		3.938			32.1429	24.2857		40.7407	54.1667	53.5211
				32.3529	44					4.164		6.235			43.038	25.9259		44.1558	29.5082	45.0549
					51.8987					5.6655		3.994				25		50	52.8302	49.2063
					44.9664					5.167		7.678				36		53.4247		37.1134
					43.0894					4.0945		2.867						62.5		55.5556
					47.1831					6.4675		7.138						58.7302		34.375
					49.5238					12.587		4.495						54.7368		30.3571
					45.3781					11.391		3.134						49.2958		40.2985
					44.5378					10.549		2.771						54.5455		38.9831
										6.1335		2.363						45.5882		42
										6.057		5.828						59.7403		47.7876
										7.544		6.549						57.7778		55.2239
										7.067		4.803						44.8718		46.7532
										11.065		3.217						38.5542		47.4747
										3.273		6.413						51.7241		43.1373
										6.4145		2.627						56.9767		38.3562
										5.068		4.346						53.125		53.8462
										5.743		4.893						40.9091		39.3617
										6.067		3.795						41.6667		37.3494
										5.9165		4.721						51.6667		40.5405
										8.5255		8.545						49.3333		40
										8.1785		6.499						56.5789		51.6854
										8.0825		4.509						48.4536		30.4688
										12.7275		3.652						48.3333		42.4242
										7.131		7.314						57.732		25.7143
										11.3115		4.522						62.5		48.0769
										4.306		2.893						37.8788		43.75
										9.4185		3.235						60.8696		43.4211
										4.5855								56.6667		37.7358
																		54.5455		46.3768
																		50.8475		27.6596
																		61.0294		36.8421
																		56.5217		31.3433
																		56.962		34.1176
																		61.7978		47.4359
																		37.6344		27.1429
																		61.6438		53.1646
																		58.2278		49.4505
																		64.7619		48.4536
																		28.8889		48.2353
																		20		37.5
																		55.9322		34.9206
																		62.2222		28.5714
																		34.6939		34.375
																		58.7629		34.2466
																		54.1667		44.186
																		41.8367		47.561
																		37.3737		41.1765
																		60.6557		40.7895
																		53.6585
																		63.2911
																		57.5758
																		52
																		50
																		51.087
																		18.5185
																		52.381
																		43.3735
																		37.7049
																		54.4554
																		49.5146
																		59.2105
																		56.6667

## Sheet: Figure S2
Fig. S2A				Fig. S2C					Fig. S2E				Fig. S2G				Fig. S2I
spint1a +/+	-	NAC 100 µM		spint1a +/+	-	MT 100 μM	T 100 nM		spint1a +/+	-	Apocynin 250 μM		Std	nox1	nox5		Std	nox4
	spint1a -/-				spint1a -/-					spint1a -/-			spint1a -/-				spint1a -/-
1	11	3		1	11	13	13		1	9	13		6	17	9		29	22
1	10	8		1	10	4	10		3	12	8		18	4	16		12	12
1	6	7		1	6	3	14		1	28	8		14	6	30		16	13
0	11	2		0	11	6	6		0	19	9		6	19	26		35	17
0	11	3		0	11	7	5		0	17	7		19	11	18		22	16
0	7	5		0	7	7	4		0	16	20		9	12	18		15	12
1	13	7		1	13	9	14		0	9	4		9	13	10		27	12
0	11	2		0	11	11	17		1	7	4		19	8	10		19	14
1	18	4		1	18	6	5		0	2	7		17	8	23		15	16
2	14	5		2	14	3	12		0	14	11		16	10	10		19	10
0	12	3		0	12	5	5		0	7	5		17	11	17		38	8
1	10	12		1	10	4	8		0	3	16		18	10	9		16	11
2	11	14		2	11	5	7		0	10	9		27	7	26		17	27
0	13	8		0	13	9	6		1	10	8		21	17	8		17	18
1	8	9		1	8	4	17		0	17	12		17	11	16		13	2
1	12	6		1	12	7	5		1	29	15		25	10	5		18	13
0	4	3		0	4	4	13		0	19	9		13	7	22		25	10
2	21	13		2	21	5	5		0	18	13		8	4	9		18	9
1	17	10		1	17	4	12		1	9	15		23	4	12		19	10
0	11	7		0	11	5	12		1	16	9		10	7	22		14	6
0	7	5		0	7	8	3		1	9	5		10	15	25		14	7
3	9	3		3	9	4	7		0	12	7		17	8	11		22	9
1	10	5		1	10	5	5		0	19	11		8	3	6		28	25
0	9	3		0	8	8	3		2	13	2		25	9	11		20	9
4	11	4		4	28	8	11		1	10	8		21	10	6		22	11
0	12	4		0	30	4	3		0	23	14		29	19	11		27	11
1	10	5		1	20	14	10		0	11	7		18	17	13		13	11
1	11	5		1	14	7	12		1	11	13		10	14	10		17	14
1	18	6		1	9		5		0	15	13		23	2	4		8	9
0	18	5		0	15				0	5	2		14	13	12		28	20
0	11	8		0	22				0	9	3		32	8	15		12	7
1	10	10		1	10				0	16	5		16	4	13		28	9
0	10	6		0	13				1	9	17		10	6	10		20	9
0	14	7		0	19				0	19	8		11	4	9		19	12
2	17	2		0	18				1	14	3		22	6	7		15	8
1	12	4		0	16				0	16	6		7	14	12		14	13
2	21	6		0	10				1	7	6		10	8	6		27	15
2	17	7		1	13				1	13	13		12	10	15		10	10
1	12	8		1	13				1	12	6		12	7	6		5	13
0	12	3		0	17				0	8	11		15	6	13		10	16
1	14	5		1	17				3	17	9		14	16	11		17	9
2	7	3		0	16				1	25	25		30	8	30		21	8
1	18	6		1	11				0	24	6		21	9	15		27	13
2	12	8		1	9				0	13	6		8	5	12		17	23
2	11	4		0	11				1	15	15		12	6	10		16	17
1	10	5		0	10				1	10	12		12	7	16		37	24
1	13	3		1	6				0	4	5		8	9	7		13	5
0	12	13		0	21				1	27	5		18	9	7		16	12
2	11	7		1	15				1	15	13		11	14	14		10	8
2	11	6		2	11				0	14	20		14	8	14		16	23
0	10	4		1	19				1	14	8		13	12	24		13	9
0	8	7		3	15				1	5	5		13	7	18		15	13
1	9			2	19				0	11	9		15	20	8		20	18
2	12								0	14	12		9	13	10		11	10
2									1	14	5		23	7	15		22	7
2									1	14	11		18	5	13		21	18
1									0	14	10		14	10	9		23	16
0									2	12	6		16	12	8		7	9
2									0	13	16		12	8	21		28	13
0									1	8	2		11	5	6		19	3
2									1	14	13		23	6	19		14	13
1									0	10	8		10	7	10		26	15
0									0	9	7		4	7	8		30	14
									0	11			11	7	6		25	9
									0	11			12	9	15		19	13
									1	11			11	23	12		18	5
									3	10			13	25	29		35	8
									0	17			14	13	6		19	7
									0	19			16	19	6		15	9
									1	21			11	22	6		22	9
									0	26			23	20	8		22	4
									1	15			9	20	22		16	6
									2	12			15	32	15		14	5
										15			16	29	7		19	15
										4			17	14	9		12	2
										18			26	10	21		16	18
										32			21	18	7		12	12
										20			9	16	8		14	15
										11			12	13	6		17	5
										16			16	16	7		14	11
										12			23	16	8		13	20
										8			22	15	9		23	6
										13			5	33	8		19	7
										11			14	9	8		13	10
													19	15	16		20	7
													15	18	11		29	8
													17	20	3		16	12
													18	8	7		7	3
													15	9	6		17	15
													14	15	12		28	16
													21	13	7		11	3
													20	16	11		15	9
													15	13	12		8	25
													16	12	9		17	11
													17	23	15		18	10
													15	19	8		10	9
													19	12	8		9	3
													18	10	6		28	11
													19	6	8		14	15
													7	12	12		24	14
													14	13	3			17
													8	10	11			9
													15	17	11			9
													14	14	15			12
													7	15	4			17
													10	19	10			14
													9	6	22			16
													12	13	12			6
													19	4	12			17
													17	14	15			12
													10	20	7			10
													8	18	17			11
													24		10			8
													15		10			16
													12		10			8
													13		8			6
													23		7			11
													16		5			7
													18		16			6
													18		15			11
													21		12			5
													33		13			13
													9		17			7
													11		19			8
													18		7			9
													22					6
													16					21
													25					14
													31
													13
													7
													17
													15
													15
													17
													11
													19
													7
													25
													19
													9
													3
													14

## Sheet: Figure 4
Fig. 4A				Fig. 4C				Fig. 4E					Fig. 4H					Fig. 4J				Fig. 4L							Fig. 4N
spint1a +/+	-	Olaparib 100 µM		spint1a +/+	-	Olaparib 100 µM		spint1a +/+	-	Veliparib 500 µM	Talazoparib 1 µM		spint1a +/+	-	FK-866 10 μM	Olaparib 100 μM		spint1a +/+	-	Olaparib 100 μM		-	FK-866 10 μM	Olaparib 100 μM	-	FK-866 10 μM	Olaparib 100 μM		spint1a +/+	-	Olaparib 100 μM
	spint1a -/-				spint1a -/-				spint1a -/-					spint1a -/-					spint1a -/-			spint1a +/+			spint1a -/-					spint1a -/-
33.3333	53.125	44.8276		1.18222	9.65677	3.46841		3.88889	53.125	32.6531	31.4286		0.944004	77.2544	0	62.5795		13	24	6		61.1071	19.9774	105.043	56.5029	32.2037	181.03		3.01704	0.301639	1.62708
2.35294	58.0645	31.8182		1.34284	7.46281	5.70447		3.84615	58.0645	31.6456	32.5		2.21781	84.3997	6.914	3.21326		11	45	10		39.6741	14.6453	107.986	43.1111	26.6491	140.366		0.190823	0.104555	0.18691
17.5439	53.6585	30.7692		1.37096	5.3536	3.30842		4.06504	53.6585	38.6667	30.5556		0	89.8272	10.5258	0		16	8	6		17.2997	11.0404	82.6414	26.4614	39.5732	159.58		1.10288	1.35239	4.99418
11.7647	18.5185	35.5556		2.04525	6.27784	5.92849		5	18.5185	34.2466	26.6667		0.974506	36.7349	9.46068	2.50438		13	25	21		23.9647	13.8858	156.068	31.2119	30.2999	124.892		0.221495	3.14266	0.844435
15.3846	51.6949	35.7143		1.21473	8.5757	3.219		12.0567	51.6949	25.3521	46.4286		0	158.576	6.76046	6.81109		21	11	1		19.803	10.338	130.043	52.7127	35.9237	156.912		0.891115	1.17322	3.10175
9.67742	47.7612	40.678		1.95569	16.4979	3.08545		7.25806	47.7612	34.8101	30.7692		0	103.018	9.07976	1.32805		6	52	9		24.5115	10.05	143.185	44.201	27.9752	107.505		2.93774	5.33821	4.45219
12.1951	50.5376	28.0702		1.24208	15.5549	2.46067		0	50.5376	42.1875	38.6364		0	156.452	3.08038	0		13	25	9		19.0643	19.0157	106.968	45.0009	24.6239	154.737		0.0912154	0.0458188	0.974339
7.69231	53.8462	38.1443		1.92966	8.16444	3.8971		8.08824	53.8462	30.9859	42.2222		12.8691	80.3676	15.5321	7.51488		21	19	4		14.2473	14.8385	164.324	35.6389	20.9846	145.385		0.806256	0.228666	0.850462
14.2857	42.8571	44.7059		1.28396	2.63768	2.4788		0	42.8571	22.5	26.6667		9.98665	125.844	27.0483	21.1151		6	35	13		8.16373	3.83812	93.6312	32.3387	31.2604	133.227		0.127023	3.58668	0.808708
6.89655	45.3333	31.25		1.20838	5.15594	2.52411		12.069	45.3333	34.4086	37.2093		3.14429	74.4609	0	11.4736		16				5.61098	6.37324	121.157	14.3136	20.2568	171.623		0.726098	0.648232	0.109582
20.5882	48.2759	31.746		2.0722	3.7383	4.38248		21.4953	48.2759	37.2093	31.25		3.50754	115.503	51.6854	5.64987		22				6.61566	13.2814	79.2656	10.2788	25.2621	148.365		0.0756165	0.516082	1.14905
13.8889	45.7627	27.2727		1.92335	7.72423	2.55455		6.33803	45.7627	34.4828	25		2.06632	146.116	5.43639	7.40781		3				17.2264	8.54545	153.555	38.4406	29.7422	176.615		0.0620803	0.357027	3.17634
10	48.0392	38.806		1.58121	6.46307	6.22068		2.5641	48.0392	35.3846	42.5532		6.16089	194.291	196.925	30.6015		5				12.977	6.97111	141.753	26.9925	22.2152	223.283		0.520703	4.87615	0.222107
3.44828	49.3827	24		1.94471	4.66949	3.56566		9.85915	49.3827	19.403	26.5625		6.00406	128.262	106.129	18.9527						13.6306	9.88424	122.6	66.4594	36.9652	193.484		0.109978	0.110752	0.187163
10.2564	37.931	37.5		1.58	4.00786	3.53988		2.52525	37.931	32.8358	34.6154		1.84463	127.765	0	162.48						11.0521	12.0807	91.7892	41.5012	26.2593	179.124		0.190814	1.6389	1.06875
5.88235	35.8974	28.5714		1.23758	5.12279	6.66929		7.8534	35.8974	24.0741	22.2222		0	211.376	95.9882	54.4522						10.5664	15.2581	89.6842	28.6252	22.3618	213.478		0.0724825	0.513015	1.55386
16.6667	41.0256	22.7545		2.34759	5.47024	5.75548		1.50376	41.0256	30.2632	35.2941		0	199.809	158.217	115.801						22.5446	19.4474	123.424	26.2304	18.3329	240.786		0.0718578	0.0665937	6.35837
5.55556	52.9412	29.0323		1.40911	3.08423	7.56955		0	52.9412	47.191	35.5263		0.911127	170.301	41.7539	0						18.4731	13.2988	134.435	62.9608	21.6584	122.557		0.436524	0.0415507	0.531732
8.69565	41.0526	22.5		1.90916	5.71655	5.801		33.3333	41.0526	34.1463	28.5714		0	154.951	0	75.0375						26.5041		145.154	44.0125	17.2622	164.814		0.506978	1.52958	0.330162
0	54.2857	25		1.50332	2.91821	5.1441		2.35294	54.2857	28.3019	44.1176		0	222.211	10.2726	36.4197						24.6837	18.5631	129.709	69.2728	70.3966	159.917		0.11567	1.02444	0.254383
6.66667	45.1923	25.3589		2.43786	7.3243	9.29413		17.5439	45.1923	36.1905	34.6154		0	222.914		104.878						17.2638	29.0805	120.883	80.474	30.3757	97.0701		0.014121	0.290409	0.248691
30.4348	40.4255	17.2603		1.41782	4.27035	2.54432		11.7647	40.4255	25.6098	29.4872		0	206.71								21.1535	18.4362	164.772	45.6081	40.2641	131.134		0.100889	0.206591	4.23289
20	50	29.2308		1.71304	8.30063	7.34706		15.3846	50	27.4194	25			190.247								23.648	13.6404		59.9292	65.6481			0.0242144	3.38365	6.94682
1.26582	41.0526	31.3187		1.51196	4.14653	3.35911		9.67742	41.0526	22.2973	45.098											17.192			40.8249				3.8877	0.265537	1.16363
0	40.9091	21.8182		0.507119	5.02777	2.54016		12.1951	40.9091	35.4167	31.6667																		2.16743	1.12269	1.55185
4.54545	38.9831	31.6547		1.50066	3.57318	7.55171		7.69231	38.9831	37.234	29.1339																		4.06281	0.119473	3.3853
12.1212	35.5769	27.051		1.59611	4.72441	6.86363		14.2857	35.5769	28	33.8462																		0.20902	0.12188	2.19503
20	35.2113	32.1678		1.47463	2.97634	2.24996		6.89655	35.2113	45.082	30.4348																		0.210942	0.0921434	2.02423
6.12245	30.6818	22.3077		1.57221	2.10499	2.73447		20.5882	30.6818	24.1135	38.7755																		0.210449	0.0737615	6.66468
	35.1351	20.8696		1.67372	3.27439	7.639		13.8889	35.1351	23.7624	29.0909																		0.253578	0.296233	2.23526
3.88889	41.6667	22.9299		1.24493	3.31975	4.404		10	41.6667	31.9149	28.5714																		0.081637	0.0884807	1.6806
3.84615	68.6275	27.1084		1.46522	3.59988	7.105		3.44828	68.6275	26.0274	41.7582																		0.737133	0.0194242	1.03392
4.06504	50	19.2308		1.80852	2.87793	4.111		10.2564	50	24.2857	43.9024																		0.0981831	0.103898	1.20818
5	44.4444	25.2252		0.891121	8.455	8.273		5.88235	44.4444	30.4054	34.8485																		0.00155855	0.157336	0.129233
12.0567	42.0455	25.9259		2.18225	4.589	5.5885		16.6667	42.0455	20.1117	39.1304																		1.6653	0.777154	3.29726
7.25806	57.1429	25.8621		3.6015	5.153	6.5665		5.55556	57.1429	34.3949	46.4																		0.321943	0.613964	4.06993
0	58.5366	21.4724		2.02	5.473	7.3805		8.69565	58.5366	36.0215	25.6098																		0.112328	0.326937	1.64754
8.08824	40.2299			2.0395	7.091	7.6615		0	40.2299	28.5714	38.2979																		0.276671	2.89591	0.467352
0	44.5783			3.571	6.852	4.514		6.66667	44.5783	39.5604	33.7349																		0.0248792	0.0946054	0.444999
12.069	61.194			3.3565	7.1315	6.027		30.4348	61.194	32.1429	30.6818																		3.73808	0.0862331	0.833548
21.4953	71.4286			3.3005	6.533	8.356		20	71.4286	40.3509	27.907																		3.3653	4.2464	2.74419
6.33803	40.8451			2.392	5.5615	5.463		1.26582	40.8451	28.4404	35.7143																		0.00790669	2.52719	3.45785
2.5641	46.3768			3.498	6.106	6.965		0	46.3768	35.443	50.6329																		0.308882	6.90053	3.34496
9.85915	44.4444			3.3255	9.8845	6.509		4.54545	44.4444	37.3832	38.1818																		2.25003	0.208264	0.470606
2.52525	58.6667			3.565	8.1055	6.5555		12.1212	58.6667	36.2832	32.7273																		0.268544	2.62579	0.251786
7.8534	54.386			1.2105	14.723	5.3435		20	54.386	44.6281	45.2381																		0.22209	0.199275	3.9127
1.50376	42.1053			1.515	8.7755	11.4045		6.12245	42.1053	43.1818	29.0323																		2.35645	0.905347	0.111173
0	63.7681			1.221	9.128	4.019			63.7681	30.8271	26.5823																		3.47574	1.03726	4.03623
	34.2466			1.3985	7.741	11.458			34.2466	27.6596																			0.244898	1.18581	1.65032
	59.4595			1.6605	8.8705	8.114			59.4595	46.875																			4.36008	0.341026	5.69428
	52.1739			1.5665	7.8575	2.1325			52.1739	35.6164																			1.407	0.120824	1.45825
	46.2898			1.806	10.406	5.091				21.3592																			0.0624845	0.163667	0.154237
	43.2749			1.6655	12.245	2.262																							3.39783	0.0891389	0.0717734
	41.1905			1.321	5.7615	6.075																							0.342944	0.372515	2.71989
	51.3208			1.4815	10.064	2.879																							0.0527942	2.47006	6.9382
	41.8972			1.9855	6.569	4.6935																							3.65908	0.223338	0.124358
	51.436			1.4085	7.4365	1.439																							0.0242391	0.912834	3.50174
	44.898			1.628	10.2675	1.365																							4.00968	0.165551	2.49234
	38.0846			1.682	5.4495	4.788																							2.14106	0.129096	3.72293
	44.3946			1.784	8.9905	1.588																							0.192986	0.483956	5.33442
	43			1.703	1.9795	3.626																							0.664132	0.0738488	0.101895
	37.3134			1.6675	3.6455	4.8225																							2.88426	2.91588	0.552673
	42.0213			1.8515	2.2855	6.389																							0.0381558	0.551159	1.28716
	47.6744			1.6845	7.118	5.268																							0.124151	0.316917	3.20733
	57.971			1.456	9.4335	2.123																							0.132739	5.4474	1.64548
	49.2891			1.742	4.581	6.627																							0.261631	0.0988791	0.85445
	54.2522			1.741	4.4385	8.6285																							0.616245	0.173298	2.54418
	35.6688			1.7085	6.8835	5.95																							0.07758	0.419448	2.30905
	33.8028			2.1165	3.7315	8.6																							0.115168	0.142162	6.87776
	45.9854			1.4715	3.7165	14.459																							0.109053	0.400442	2.91488
	38.4181			1.562	3.9255	8.2405																							1.42422	0.431579	1.51183
	47.7922			1.79	3.3045	10.49																							1.44458	5.09256	0.905781
	43.0712			1.402	5.6945	8.829																							0.0549974	1.59471	0.105191
	43.75			1.6595	7.83	6.845																							0.264454	4.94344	2.0113
	41.2429			1.362	2.5705	5.71																							2.05977	3.37805	4.42529
	35.0877			1.751	6.4545	6.855																							0.159892	0.0310987	3.15466
	41.7266			1.866	6.2785	11.8865																							0.0897279	0.0446674	1.05712
	46.8293			1.868	4.1005	11.537																							1.69725	0.194549	0.462962
	46.5201			1.5455	3.8495	7.2355																							0.0928981	1.85452	0.14375
	44.358			1.6505	3.3715	9.1055																							0.235563	2.02606	0.220782
	49.6032			1.457	5.187	7.8205																							0.397421	0.116589	6.50925
				1.612	3.9155	5.7905																							0.170898	0.550408	5.34913
				1.6285	10.9805	7.15																							0.547308	0.843705	3.71675
				1.488	8.784	8.3545																							5.9129	0.0345477	0.604585
				1.85	6.147	5.6285																							0.165873	0.0243281	0.200275
				1.827	6.895	5.4465																							0.175422	0.0621626	1.5196
				1.397	8.266	7.859																							2.7649	0.122854	2.13891
				2.035	10.285	7.0545																							0.207944	1.57612	0.343058
				1.573	10.5585																								0.131152	0.294515	1.48255
				1.46	6.534																								0.0251482	4.85125	0.234905
				1.484	8.601																								1.85045	0.175163	0.203206
				1.518	9.358																								1.50726	3.4583	0.0749649
				1.368	9.7325																								0.152143	1.7301	3.14557
				1.475	11.899																								0.152996	0.224816	0.215908
				1.414	8.0595																								1.74132	0.24968	4.47673
				1.723	8.7375																								2.306	0.490064	0.128799
				1.8885	5.9635																								1.60657	0.0680443	0.780719
				2.6475	10.788																								0.467422	0.228421	4.03667
				2.1595	6.499																								0.0638919	7.08558	2.91987
				2.0345	7.5																								0.320826	0.230585	0.356369
				2.6155	6.579																								0.0220365	4.65033	0.520083
				2.5195	10.5795																								1.11565	0.233034	5.25729
				1.5	8.398																								0.238527	0.682297	7.44833
				2.9815	12.0525																								0.10867	0.450366	4.01211
				2.164	7.933																								0.445586	3.34483	0.420332
				2.8655	10.4385																								2.1302	0.14192	5.02493
				2.5345	6.9375																								0.113393	1.50148	4.56546
				2.7455	8.0355																								4.0205	0.287751	2.65794
				2.625	6.8275																								0.522071	3.7094	0.144292
				2.3865	11.8805																								0.011191	1.54259	2.42884
				2.1905	13.2695																								3.05844	2.4153	6.98971
				3.13	8.5405																								0.0917194	4.78731	6.89559
				2.661	8.2095																								0.124586	0.0605616	6.73286
				1.8715	11.222																								0.175778	0.0911337	0.206712
				2.5355	9.633																								0.0128034	0.543191	0.185185
				2.423																									2.13591	2.75927	0.223708
				2.3035																									0.131964	0.0245272	0.949033
				1.6475																									1.30316	0.543449	0.237336
				2.1075																									0.060837	0.202378	7.15189
				2.217																									0.365471	2.88593	1.11597
				2.346																									3.70029	4.41124	3.98128
				1.5565																									0.283068	0.638563	0.307143
				2.2325																									3.85192	2.79226	6.05057
				2.4955																									3.16172	3.82561	2.48779
				2.665																									0.0746391	0.056102	1.01394
				1.7165																									0.14977	0.0537628	0.510961
				2.1755																									0.26315	0.383153	5.36112
				2.421																									0.0561004	1.76137	5.6237
				2.3635																									2.09852	0.721551	0.556408
				2.223																									0.0159181	0.120823	0.3423
				1.6585																									0.682626	0.602282	5.84138
				1.8955																									0.0709199	0.217589	0.286911
				2.424																									6.94363	0.108233	0.565139
				2.366																									4.88333	4.36502	0.63916
				1.669																									0.818278	0.312251	4.74281
				1.4255																									0.031275	0.0252384	5.21312
				3.177																									0.125565	0.319677	0.585745
				2.425																									0.199817	3.9599	0.28417
				2.6465																									0.554082	2.67711	0.0954408
				2.456																									1.55611	3.27257	4.61842
				2.598																									0.909181	1.1595	0.387444
				2.0745																									0.0565282	2.54637	0.110467
				2.3375																									0.0192074	2.33887	4.5463
				2.22																									1.27192	3.00505	1.86967
				2.041																									0.0306262	0.065336	0.543932
				2.2525																									2.95431	0.0618774	6.00664
				2.531																									1.14762	0.606126	2.41171
				2.2625																									0.0638272	0.0564086	2.41171
				2.3565																									0.689487	0.0887637	2.32269
				2.016																									0.327719	3.75801	3.56675
				1.816																									0.048526	4.57498	2.67318
				1.953																									0.0574416	0.0933456	8.46777
				1.543																									4.13511	0.613371	0.877683
				2.4365																									0.327708	1.41683	0.369031
																													0.688685	1.76489	0.231708
																													0.129328	1.6429	5.83749
																													0.0232957	0.11773	3.5053
																													0.200514	0.154486	3.90116
																													0.0589492	0.178647	1.71105
																													4.07405	1.32348	0.333088
																													2.3276	0.140973	0.332822
																													0.277312	0.755624	4.25188
																													0.0380935	0.369918	1.92367
																													4.35282	1.43821	4.0011
																													0.0484783	0.919556	4.16306
																													1.83208	0.058168	7.10772
																													0.402974	0.0547717	0.791675
																													2.21076	2.49136	0.538575
																													0.281837	1.24244	0.627749
																													0.220015	0.256254	0.283477
																													0.102755	0.967016	3.20853
																													2.22003	0.856933	0.048506
																													2.0672	0.101738	0.938326
																													1.07079	0.222608	0.137212
																													0.434599	0.0318106	3.88685
																													0.114798	0.0604453	0.608606
																													0.321368	0.387224	0.108573
																													0.484636	2.82876	0.930133
																													2.45071	0.109375	0.0442029
																													1.00429	0.0768305	0.0618585
																													0.0464955	0.219063	0.0124505
																													1.0189	0.488531	1.13489
																													0.56514	0.0822847	2.27389
																													0.097876	0.186113	1.59616
																													0.0711562	2.41436	0.216167
																													0.220722	2.65904	2.30148
																													1.91976	0.449792	0.0564806
																													2.66373	0.303044	0.0648657
																													1.91167	1.50357	4.37521
																													0.427081	0.0711219	1.17862
																													1.97749	0.136868	0.0305792
																													2.06983	0.895815	0.0827817
																													1.15918	0.34247	0.121194
																													0.10634	1.7453	6.04733
																													0.485581	0.274216	0.543837
																													0.335383	1.65705	0.668141
																													0.103466	0.561688	0.244681
																													2.40225	1.06089	0.508968
																													1.16282	0.269851	1.3423
																													0.173519	0.0941912	0.139987
																													0.152672	0.0368552	0.312002
																													0.740356	1.25149	0.0483421
																													0.0829467	0.256277	0.648038
																													0.0212806	3.38522	0.217989
																													0.0861911	4.55078	0.0658447
																													3.9069	2.04899	0.204329
																													3.23963	2.30937	0.323624
																													0.274331	1.39378	0.0344509
																													0.423834	0.0484587	2.42641
																													0.343597	0.0306059	4.19656
																													0.249533	1.73386	2.971
																													0.0578586	1.64408	2.39452
																													0.137053	0.1602	5.15147
																													0.0749927	1.40762	5.09675
																													3.49689	0.188608	2.39865
																													4.20138	0.746438	0.10503
																													0.299165	0.0167156	1.57575
																													0.0461827	0.0616313	0.198492
																													3.57658	2.7655	0.0926407
																													0.616784	0.175285	0.183074
																													0.124216	0.165108	3.34424
																													0.481608	0.083048	3.11063
																													0.495092	3.89204	0.256427
																													0.0508197	6.71528	1.55271
																													0.109249	5.0793	0.0229979
																													0.25715	1.09759	0.59663
																													0.0820616	0.061386	0.105372
																													0.13399	0.495562	3.32123
																													0.126012	2.81396	3.10717
																													7.02809	0.121596	0.0209501
																													3.48239	2.0946	3.03963
																													3.2401	2.56593	4.39527
																													1.6579	0.112652	0.0838806
																													5.51104	0.813339	0.272271
																													0.231706	2.80251	0.0939025
																													0.196129	2.49059	0.0140866
																													0.0207012	2.21991	7.95506
																													0.364675	0.250607	4.42738
																													0.6833	0.308276	0.314371
																													0.260492	0.133227	0.172472
																													0.426189	0.496953	0.623469
																													0.199932	0.125458	0.0982367
																													0.115466	0.21221	0.461774
																													0.204411	0.176866	2.55097
																													2.31581	0.346271	0.540304
																													0.502059	0.072764	0.246359
																													0.296452	0.0200292	0.0320731
																													0.0364615	0.322156	0.957977
																													5.24354	4.16914	0.30747
																													1.91063	1.05627	0.110735
																													0.189299	0.71254	0.300153
																													0.298773	0.342708	0.0613857
																													1.94365	3.89663	0.120211
																													1.49098	0.264112	2.21065
																													0.147288	1.32328	2.56916
																													0.066272	1.64571	0.0280253
																													3.27255	0.745271	0.206349
																													1.29012	0.869223	0.917794
																													5.28941	0.23333	0.135004
																													0.334105	3.42193	0.0357102
																													0.0329492	0.0923498	0.0180184
																													2.70737	0.104558	2.1247
																													0.144654	0.852508	0.327429
																													0.022931	0.0734904	2.19423
																													3.48407	2.2881	3.08711
																													0.0210809	4.0017	0.291778
																													0.106521	2.7032	0.447
																													0.0522235	5.4234	4.32464
																													0.0622109	0.0957187	2.95672
																													0.07682	0.241129	1.80638
																													0.151629	0.239812	1.25296
																													0.0536203	0.377801	0.1144
																													0.523947	2.26176	0.108326
																													0.103671	4.7179	0.718867
																													0.0909321	0.0334526	0.972315
																													0.163486	0.00251744	2.97557
																													0.449504	2.43432	2.90255
																													0.157938	2.21347	2.55127
																													2.38183	0.0508985	0.87225
																													1.42602	3.46281	0.0271237
																													0.209359	0.179946	2.22305
																													0.245622	2.52983	0.0803552
																													0.247559	2.86341	1.71008
																													5.8568	2.63149	3.17331
																													0.0425913	0.826419	1.43574
																													0.289574	0.830676	0.0255423
																													0.165709	3.12144	0.124057
																													0.616943	0.748011	0.0279386
																													0.18362	2.52359	0.385965
																													0.168876	4.37301	1.49983
																													0.395735	5.05633	0.206168
																													0.942276	0.0618831	0.022081
																													0.346363	0.146245	4.91417
																													0.126091	0.111351	3.78559
																													0.526198	4.28272	0.0399185
																													0.0734393	0.496863	0.0565872
																													0.204373	0.791927	0.0854172
																													0.172981	0.597318	0.067607
																													0.0917431	0.351586	0.154627
																													5.35177	0.185371	0.0333383
																													0.0673544	0.122972	0.0324121
																													0.0262871	0.0712317	4.48963
																													0.123723	1.0443
																													0.0248965	0.233719
																													4.20606	2.45519
																														1.12815
																														3.05767

## Sheet: Figure S4
Fig. S4A				Fig. S4C			Fig. S4D
spint1a +/+	-	Olaparib 100 µM		Std	parp1		Std	parp1
	spint1a -/-			spint1a -/-			spint1a -/-
0	8	3		51.9481	39.759		17	19
0	28	4		42.5926	39.759		18	12
0	30	5		45.614	36.3636		16	13
1	20	3		46.6019	42.3077		14	14
1	14	4		47.6923	36.6667		21	17
0	9	5		32.2034	57.1429		19	8
1	15	6		57.3529	41.5584		17	11
0	22	3		49.4845	34.6939		11	21
1	10	15		43.8356	50		22	16
1	13	3		55.7143	57.1429		15	13
0	19	4		40.8602	56.0606		14	12
0	18	6		53.3981	44.4444		23	15
1	16	6		37.8378	74.5283		19	11
0	10	2		48.4848	40.6977		7	10
1	13	3		69.4444	42.8571		21	21
2	13	2		48.2353	38.2353		13	11
1	17	5		52.9412	40		15	19
3	17	6		46.6667	51.7647		13	13
2	16	5		44.4444	39.2857		7	14
1	11	6		54.023	43.8356		11	16
1	9	5		59.6491	50.9804		22	18
1	11	6		50.8197	41.4286		15	15
0	10	6		38.5714	51.7241		10	11
1	6	5		51.4019	34.7222		10	16
0	21	4		39.759	54.878		18	13
3	15	4		48.9362	48.5714		17	10
1	11	4		47.8723	32.3944		14	13
2	19	5		46.9388	36.0656		23	16
1	15	4		38.3562	41.0256		19	17
1	19	10		53.0864	36.9565		17	13
1	10	4		42.3913	50.3311		18	12
2	11	4		44.2623	58.427		20	8
0	13	5		54.0984	48.3871		14	7
2	16	8		56.8182	33.8983		17	17
2	23	6		52.6882	40.3509		19	16
1	14			46.3918	51.7647		16	3
4	12			46.2366	42.1053		28	12
2	16			55.9701	40.7767		30	14
0	11			44.6429	44.4444		22	16
1	18			44.9275	47.1264		17	13
2	9			50.8287	40		5	14
	12			52.6627	34.0426		22	14
	7			33.7838	41.9753		19	9
	14			42.8571	45		18	14
	15			46.0526	37.9747		17	24
	18			45.4545	46.8354		19	13
	16			33.3333	43.6782		16	20
	17			50.6173	43.9655		14	18
	21			36.4706	40		15	15
	20			42.8571	52.6786		10	14
	12			46.0784	41.4141		23	15
	16			48.4848	47.4359		13	11
	11			23.5955	41.0526		17	17
	18			50.6849	45.9459		18	17
	9			38.1579	42		30	18
	12			28	47.9167		31	11
	12			42.3077	39.548		7	8
	9			59.4595	31.4286		17	11
				42.8571	41.4414		19	7
				32.4561	44.0367		19	16
				37.963	34.375		27	9
				38.8889	38.9474		25	9
				47.5	44.4444		29	12
				39.1304	40.4908		27	11
				34.6535	30.1205		27	15
				46.6667	44.2105		8	15
				53.9216	27.2059		15	17
				46.8085	56.9231		18	9
				36.9231	38.8889		19	17
				55.8442	21.0145		31	18
				54.2169	48.3516			13
				41.4286	43.5115			12
				39.0625	36.6337			13
				56.044	40.7407
				55.5556	62.8099
				56.1905	33.7209
				53.6364	40.708
				58.0952	39.4366
				59.7826	38.3721
				44.4444	36.8421
				49.2754	36.7925
				52.0958	30.9524
				40.9836	31.5068
				58.9744	30.9524
				50.7463	30.6452
				62.6374	48.2353
				55.4545	35.1852
				52.5641	39.8496
				58.4071	43.3333
				46.8354	30
				54.2056	32.5
				51.8519	37.7049
				56	40.1515
				44.4444	41.7722
				48.1928	55.4217
				49.5238	42.8571
				58.5586	41.0526
				53.3981	42.268
				55.6604	58.1395
				60.1695	54.0541
				54.9296	64.9123
				45.1613	41.6667
				54.1284	53.9326
				53.211	51.1111
				44.086	41.4141
				52.4752	42.8571
				51.9231	48.855
				46.0674	38.4
				36.9048	46.6019
				43.3333	52.5926
				40.7407	56.6667
				38.961	40.9639
				61.039	41.9355
				59.4937	45.3488
				55.2632	51.1811
				48.7179	41.3333
				52.5253	43.9024
				55.3398	46.5753
				42.8571	52.6316
				58.5859	39.0244
				60.9375	36.2745
				48.0769	41.4894
				50.4587	49.6503
				62.069	41.1111
				56.0976	50
				48.6486	40.3226
				41.4634	45.2055
				53.0973	37.3832
				54.1667	29.7297
				54.5455	35
				36	53.6585
				41.4894	56.8182
				37	50
				60	44.0678
				35.6322	50
				50.7042	47.7477
				42.8571	46.4286
				56.8966	45.9459
				73.2143	41.9355
				48.1928	44.3182
				56.1905	45.9184
				45.0704	56.4706
				50.7463	60.7143
				44	37.5
					33.3333
					33.3333
					35.1648
					47.4359
					52.2222
					48.6111
					52

## Sheet: Figure S5
Fig. S5B
		No phenotype	Mild	Medium	Strong
	atp1b1a +/+	100	0	0	0
atp1b1a -/-	-	2	12	46	38
	FK-866 50 μM	11	18	38	30
	Olaparib 100 μM	91	5	2	0

## Sheet: Figure 5
Fig. 5B					Fig. 5E				Fig. 5H			Fig. 5K			Fig. 5N
spint1a +/+	-	FK-866 10 μM	Olaparib 100 μM		spint1a +/+	-	NP 10 nM		Std	aifm1		GFP	parga		GFP	parga
	spint1a -/-					spint1a -/-			crRNA			spint1a -/-			2.02279	6.33509
0	0	0	0		11.1111	53.125	30.2083		spint1a -/-			47.8632	43.2		1.25088	7.75661
0	0	0	0		9.85915	58.0645	34.0426		55.8442	55.2083		48.5294	31.068		1.18224	7.7849
1	2	0	0		14.2857	53.6585	34.1463		54.2169	45.4545		47.4576	52.1739		0.597112	8.12627
0	0	0	0		5.84416	18.5185	33.3333		41.4286	51.6393		51.5789	43.3962		0.465512	11.4211
0	0	0	0		14.9254	51.6949	43.3735		39.0625	59.4203		53.6842	41.4894		0.481472	11.0933
					6.35838	47.7612	25.3731		56.044	43.1953		56.8182	36.6337
					4.57143	50.5376	35.2941		55.5556	40.7767		46.5909	38.4615
					9.85915	53.8462	39.3258		56.1905	30		62.2642	52.0661
					18.5484	42.8571	50.5263		53.6364	36.3636		49.3151	42.1053
					9.7561	45.3333	47.9452		58.0952	37.2549		50	39.759
					6.92308	48.2759	38.7097		59.7826	42.0455		44.3299	28
					2.94118	45.7627	22.8571		44.4444	40		60.9195	26.0274
					5.26316	48.0392	41.4634		49.2754	42.6036		38.8889	36.2319
					4.34783	49.3827	36.9565		52.0958	61.9048		64.7727	25
					3.94737	37.931	25.641		40.9836	47.9167		48.8372	34.7826
					6.0241	35.8974	33.0645		58.9744	56.8627		54.918	44.5652
					6.25	41.0256	44.0678		50.7463	45.2632		45.8716	37.234
					10.9375	52.9412	25.7576		62.6374	45.7627		48.7603	25.8621
					2.32558	41.0526	35		55.4545	38.9474		50.4505	28.2051
					6.79612	54.2857	59.5745		52.5641	36.3636		54.0816	43.1373
					6.41026	45.1923	32.2034		58.4071	41.6667		45.2055	43.6782
					3.10078	40.4255	45.8824		46.8354	33.75		67.9012	45.7627
					6.89655	50	36.0656		54.2056	42.7481		38.9313	38.2022
					9.09091	41.0526	42.3913		51.8519	33.3333		48	27.4725
					2.75862	40.9091	39.2857		56	39.6694		49.5413	34.375
					3.88889	38.9831	29.2683		44.4444	42.8571		48.1928	50.8065
					3.84615	35.5769	37.931		48.1928	50.8065		49.5238	41.3333
					4.06504	35.2113	44.8276		49.5238	41.3333		58.5586	35.8696
					5	30.6818	34.4828		58.5586	35.8696		53.3981	59.8726
					12.0567	35.1351	37.6238		53.3981	59.8726		55.6604	40
					7.25806	41.6667	36.7347		55.6604	40		60.1695	41.8367
					0	68.6275	40.5941		60.1695	41.8367		54.9296	48.5915
					8.08824	50	28.5714		54.9296	48.5915		45.1613	42.8571
					0	44.4444	32.4675		45.1613	42.8571		54.1284	33.3333
					12.069	42.0455	31.0345		54.1284	33.3333		53.211	43.1193
					21.4953	57.1429	36.6667		53.211	43.1193		44.086	36.7089
					6.33803	58.5366	35.4167		44.086	36.7089		52.4752	38.1818
					2.5641	40.2299	29.0076		52.4752	38.1818		51.9231	45.7143
					9.85915	44.5783	29.0909		51.9231	45.7143		46.0674	49.5146
					2.52525	61.194	34.2105		46.0674	49.5146		36.9048	50.3759
					7.8534	71.4286	37.3832		36.9048	50.3759		43.3333	49.2958
					1.50376	40.8451	39.0909		43.3333	49.2958		40.7407	46.6165
					0	46.3768	34.2466		40.7407	46.6165		38.961	53.1915
					0	44.4444	43.0769		38.961	53.1915		61.039	47.5248
					18.5185	58.6667	42.9825		61.039	47.5248		59.4937	54.4643
					0	54.386	36.8852		59.4937	54.4643		55.2632	47.7941
					3.57143	42.1053	45.3608		55.2632	47.7941		48.7179	53.9326
					20	63.7681	40.9639		48.7179	53.9326		52.5253	54.918
					11.7647	34.2466	39.3701		52.5253	54.918		55.3398	30.137
					4.34783	59.4595	42.5926		55.3398	30.137		42.8571	46.6102
					31.8182	52.1739	40.9091		42.8571	46.6102		58.5859	37.3134
					19.3548	38.0952	45.2174		58.5859	37.3134		60.9375	49.0196
					0	53.4884	37.5		60.9375	49.0196		48.0769	50.4348
					14.2857	56.8965	43.75		48.0769	50.4348		50.4587	46.2121
					13.3333	50.495	39.4737		50.4587	46.2121		62.069	44.8
					6.89655	35.8025	40.678		62.069	44.8		56.0976	42.7481
					21.0526	42.6087	37.037		56.0976	42.7481		48.6486	50.9615
					11.1111	47.1698	28.9474		48.6486	50.9615		41.4634	37.1901
					5.55556	36.0902	38.0952		41.4634	37.1901		53.0973	40
					7.89474	42.3423	49.505		53.0973	40		54.1667	41.9847
					8.33333	62.1359	31.7073		54.1667	41.9847		54.5455	59.1549
					15.7895	47.1545	15.942		54.5455	59.1549		36	55.2448
					22.7273	40.6593	42.4242		36	55.2448		41.4894	50.9615
					9.30233	51.8182	42.0168		41.4894	50.9615		37	44.4444
					3.7037	51.8987	34.0426		37	44.4444		60	39.8148
					10.2564	42	46.7391		60	39.8148		35.6322	50.5051
					8.21918	46.9697	36.5854		35.6322	50.5051		50.7042	48.5437
					7.69231	50.6849	36.1111		50.7042	48.5437		42.8571	39.4495
					15.625	45.2703	42.7184		42.8571	39.4495		56.8966	47.7612
					31.4286	52.1008	31.3953		56.8966	47.7612		73.2143	41.2214
					0	32.5843	44.5378		73.2143	41.2214		48.1928	50.6757
					0	37.6471	47.9167		48.1928	50.6757		56.1905	49.0446
					20	52.3364	34.8315		56.1905	49.0446		45.0704	48.3051
					26.3158	56.8627	34.9593		45.0704	48.3051		50.7463	42.0455
					15.625	34.4444			50.7463	42.0455		44	44.9153
					8.51064	42.2222			44	44.9153			47.619
					7.89474	44			70.4	47.619			51.0638
					32.3529	51.8987			70	51.0638			48.3516
						44.9664			37.5	48.3516			43.75
						43.0894			40.8163	43.75
						47.1831			54.6219	44.2308
						49.5238			49.0741	48.5437
						45.3781			48.855	62.2517
						44.5378			54.2636	44.5378
									53.4247	38.6139
									49.359	37.8788
									47.8873	47.5862
									59.864	56.25
									54.7619	55.8139
									49.1071	52.1739
									58.1395	39.5833
									53.5714	50
									51.0204	55.5556
									48.6487	56.9832
									55.4217	52
									43.2836	53.271
									34.5455	43.1818
									61.3445	46.8085
									53.8012	40.3846
									44.2857	37.7551
									64.1509	39.2157
									42.3423	57.8431
									59.542	33.6538
									52.0408	35.2273
									59.7122	48.8722
									57.6271	46
									58.7719	54.918
									52.0325	45.6897
									57.7586	46.4286
									47.8261	48.3333
										43.2692
										40.8602
										55.8824
										48.0769
										47.3684
										37.3832
										40.6504
										45
										37.5
										58.4746
										45.6954
										45.5357
										49.1228
										47.2222
										44.898
										49.2958
										32.9897
										47.1204
										63.1579
										45.1389

## Sheet: Figure S6
Fig. S6A				Fig. S6C				Fig. S6E			Fig. S6H
spint1a +/+	-	NP 10 nM		spint1a +/+	-	NP 10 nM		Std	aifm1		GFP	parga
	spint1a -/-				spint1a -/-			crRNA			spint1a -/-
1	11	7		3.44828	7.77778	8.66667		spint1a -/-			7	5
1	15	3		2.96296	19.2308	6.86275		17	42		10	7
1	8	16		11.1111	15.7895	10		18	17		12	5
1	6	6		4.7619	12.5	9.63855		16	12		20	6
4	15	7		5.76923	13.6842	8.51064		14	15		11	4
2	10	12		6.73077	19.5652	11.8881		21	7		7	8
3	9	13		2.8777	11.1111	9.78261		19	9		10	4
1	10	9		4.8	21.8487	9.67742		17	8		8	3
2	11	6		7.61905	13.4146	10.274		11	16		16	3
4	12	7		5.03597	11.9403	8.98204		22	13		12	4
4	16	10		5.7554	17.3469			15	13		14	9
3	18	4			14.9123			14	15		11	7
3	11	15						23	4		15	8
2	11	8						19	10		21	7
1	19	9						7	14		12	10
0	11	3						21	5		13	6
0	7	6						13	12		10	2
0	14	8						15	10		20	5
0	16	7						13	13		16	4
2	16	17						7	12		15	4
0	14	13						11	17		21	4
0	14	11						22	2		10	13
2	12	5						15	11		9	6
0	8	16						10	9		9	10
2	9	16						10	14		11	13
1	13	10						18	15		15	16
2	11	15						17	7		18	3
1	8	18						14	7		16	14
1	9	7						23	10		20	18
4	7	10						10	5		14	6
1	7	24						12	6		14	10
0	8	2						13	11		18	4
	13	18						11	6		11	6
	9	9						14	5		12	13
	8	8						13	14		10	10
	15	7						16	12		17	12
	21	12						15	5		14	17
	10	2						16	2		23	3
	20	5						8	14		12	5
	13	2						11	19			7
	21	4						13	12			6
	20	2						13	1			6
	11							17	20			9
	15							14	9			16
	24							18	14
	14							12	16
	16							22	11
	17							13	7
	7							14	8
	20							12	6
	19							19	7
								13	12
								19	8
								21	11
								18	8
								12	10
								10	17
								14	12
								15	12
								12	7
								11	6
								11	12
								15	6
								17	18
								6	9
								11	13
								6	9
								12	12
									7
									6
									7
									16
									18
									11
									9
									5
									11
									10
									10
									14
									9
									10
									10
									9
									9
									8
									6
									17
									15
									8
									8
									8
									6
									10
									11
									8
									20
									15
									7
									12
									5
									13
									12

[truncated: 4 more sheets: Figure 6, Figure 7, Figure S8, Figure S9]
